# Supplementary material for: Screening of immunosuppressive factors for biomarkers of breast cancer malignancy phenotypes and subtype-specific targeted therapy
Source: PeerJ. 2019 Jun 27;7:e7197. doi: 10.7717/peerj.7197 (PMC6599676; doi:10.7717/peerj.7197)
Supplement: Supplemental Information 2 [file peerj-07-7197-s002.xlsx]

## Sheet: DEGs of GSE40057
genesymbol	logFC	AveExpr	t	P.Value	adj.P.Val	B
ESRP1	-8.70993	6.59276	-85.8482	4.64244e-11	9.41627e-07	10.7904
FAM171A1	7.60353	6.4619	50.5236	1.38464e-09	1.40423e-05	10.113
NRG1	2.33961	3.50242	43.6749	3.51582e-09	2.13917e-05	9.80644
RAB25	-9.54277	7.01251	-42.4477	4.21865e-09	2.13917e-05	9.73885
FOXA1	-7.81381	6.28149	-36.2624	1.15404e-08	4.68149e-05	9.31695
IGF2BP3	3.00367	3.75984	34.4996	1.58634e-08	5.36264e-05	9.16568
KLHL13	-5.40632	5.42832	-30.5477	3.44704e-08	7.98452e-05	8.75923
GBP1	5.53109	5.65025	30.531	3.45905e-08	7.98452e-05	8.75728
EMP3	8.31891	6.94328	30.4165	3.5429e-08	7.98452e-05	8.74388
ACN9	6.79255	5.62036	29.5164	4.29046e-08	8.70233e-05	8.63486
ETS1	4.77239	4.61907	28.1025	5.86548e-08	0.000108154	8.44972
IFI16	8.73081	6.86173	26.2067	9.14868e-08	0.000154636	8.17149
C19orf46	-7.78845	6.58671	-22.6815	2.29057e-07	0.000357382	7.54222
NNMT	10.5648	8.17978	22.3391	2.52259e-07	0.000364411	7.47189
HOOK1	-6.10955	5.64519	-22.1074	2.69495e-07	0.000364411	7.42327
GPR27	-3.50003	4.27238	-21.389	3.32263e-07	0.000421206	7.26688
ZEB1	4.23028	4.43592	20.6768	4.11733e-07	0.000491246	7.10302
POPDC3	6.98689	5.86486	20.3689	4.52749e-07	0.000510173	7.0293
TMEM158	8.96218	7.75289	20.1877	4.79072e-07	0.000511422	6.98509
ZG16B	-6.08706	5.68574	-19.9862	5.10464e-07	0.000517687	6.93514
GSTP1	8.04881	7.9174	18.3505	8.75345e-07	0.000845458	6.49846
PLAU	7.19772	6.08865	18.1114	9.50826e-07	0.000876618	6.42959
VIM	7.06892	7.23725	17.5322	1.16695e-06	0.0010291	6.25699
ANTXR2	3.59121	4.37136	17.3258	1.2573e-06	0.00106257	6.19343
CCDC64	-2.91731	4.32315	-16.9848	1.42483e-06	0.00115599	6.08596
PRSS8	-5.68732	5.17065	-16.6885	1.59156e-06	0.00118961	5.99001
RBMS3	3.44521	3.97192	16.6533	1.6128e-06	0.00118961	5.97846
PRKCDBP	7.73836	6.40037	16.6055	1.64221e-06	0.00118961	5.9627
TMEM22	4.74057	5.96888	16.4643	1.73274e-06	0.0012119	5.91578
TMEM30B	-2.62592	3.58163	-16.13	1.97098e-06	0.00130791	5.80236
TTC39A	-2.697	3.78778	-16.0609	2.02484e-06	0.00130791	5.7785
GPR160	-7.94746	7.0493	-16.0033	2.07097e-06	0.00130791	5.75852
TBC1D30	-4.98188	4.74187	-15.9343	2.12794e-06	0.00130791	5.73441
KLHL2	2.4507	9.25118	15.7183	2.31811e-06	0.00136437	5.65806
KIAA1324	-4.30227	5.21444	-15.6713	2.36205e-06	0.00136437	5.64126
MMEL1	-3.65959	5.12987	-15.6092	2.42161e-06	0.00136437	5.61893
ITPRIP	4.89864	5.61327	15.5028	2.52762e-06	0.00138561	5.58044
PRR15L	-7.71554	6.27772	-15.3886	2.64745e-06	0.00141311	5.53869
FLRT2	4.45572	4.90825	15.2052	2.85389e-06	0.00143787	5.47075
AGR3	-10.5518	7.6045	-15.1853	2.87737e-06	0.00143787	5.46332
GOLT1A	-4.68066	4.62205	-15.1609	2.9065e-06	0.00143787	5.45417
MSN	9.80578	8.12409	15.0869	2.99691e-06	0.00144729	5.42633
MYO1D	-3.06489	3.94903	-15.0116	3.09225e-06	0.00145861	5.3978
MARVELD3	-5.46394	5.65859	-14.8549	3.30205e-06	0.00152217	5.33783
PTPRR	3.5903	4.08225	14.7282	3.48366e-06	0.0015702	5.28873
SLC35A1	-2.08092	11.0154	-14.6241	3.64156e-06	0.00159561	5.24795
SRM	1.64629	10.547	14.5886	3.69737e-06	0.00159561	5.23394
IGFBP2	-8.08492	6.80685	-14.3925	4.0235e-06	0.00166601	5.1558
CCDC107	2.20923	8.44482	14.2101	4.35678e-06	0.00176737	5.08188
NEO1	-2.8926	4.39177	-13.882	5.04004e-06	0.00197832	4.94568
PVRL3	6.17447	6.12215	13.8679	5.07186e-06	0.00197832	4.93977
LOXL2	2.37064	3.4718	13.7731	5.29331e-06	0.00202574	4.89959
FAM110C	-7.22364	5.87743	-13.6102	5.70049e-06	0.00207664	4.82968
ST6GALNAC2	-7.15506	6.96294	-13.5976	5.73346e-06	0.00207664	4.82423
RAB17	-4.07826	5.2004	-13.4255	6.20607e-06	0.00220838	4.74918
ELMO3	-3.81988	4.82214	-13.3346	6.47391e-06	0.00226397	4.70901
SNAI2	8.42831	6.86484	13.0253	7.48999e-06	0.00254551	4.56975
LEPRE1	4.75233	7.56182	13.0142	7.52998e-06	0.00254551	4.56464
AKR1B1	10.537	8.70761	12.8719	8.06138e-06	0.00268048	4.49913
STAC	4.24584	4.96486	12.7937	8.37197e-06	0.00269664	4.46271
HOOK2	-2.98678	8.09423	-12.7927	8.37591e-06	0.00269664	4.46226
MT1E	5.90712	10.3507	12.7468	8.56463e-06	0.00271432	4.44077
EPN3	-7.07946	6.16052	-12.6247	9.09084e-06	0.0028005	4.38313
OVOL2	-3.34461	4.50482	-12.6199	9.1127e-06	0.0028005	4.38081
EPPK1	-3.36591	4.3498	-12.5835	9.27717e-06	0.00280849	4.36348
XBP1	-1.90429	8.00408	-12.4765	9.78063e-06	0.00291736	4.31222
GLT25D1	2.36956	5.90706	12.3773	1.02759e-05	0.00302068	4.26418
LEPREL1	3.89287	4.29932	12.3435	1.04512e-05	0.00302832	4.2477
ARHGAP8	-2.01127	3.22972	-12.1857	1.13162e-05	0.00317802	4.17009
ICA1	-2.68837	4.15204	-12.1653	1.14345e-05	0.00317802	4.15992
STX2	1.4771	5.25498	12.1647	1.14379e-05	0.00317802	4.15963
IGFBP7	7.8156	7.06589	12.0786	1.1951e-05	0.0032757	4.11666
PAIP2B	-3.47033	4.83325	-12.0249	1.22843e-05	0.00330673	4.08968
SIDT1	-6.17077	5.49654	-12.0081	1.23903e-05	0.00330673	4.08125
BLNK	-6.62995	5.5392	-11.8292	1.35926e-05	0.00353706	3.99014
LARP6	5.19154	6.85323	11.807	1.3751e-05	0.00353706	3.97872
GRHL2	-6.78305	6.44649	-11.8035	1.37765e-05	0.00353706	3.97689
PPP2R2C	-1.76649	3.35459	-11.6799	1.46997e-05	0.00372692	3.91283
CCDC82	2.49807	4.3227	11.6105	1.52488e-05	0.00381842	3.87654
CNNM4	-3.16345	5.89217	-11.58	1.54976e-05	0.00383339	3.8605
ABAT	-5.83395	5.91359	-11.4617	1.65084e-05	0.00403422	3.7978
GFPT2	5.14213	5.75747	11.296	1.80538e-05	0.00435934	3.70873
TMEM45A	7.32588	6.3607	11.2647	1.8365e-05	0.00438232	3.69168
NEBL	-3.39876	4.44723	-11.2229	1.87882e-05	0.00443119	3.66893
C16orf58	-1.15857	5.49069	-11.1061	2.00338e-05	0.00461757	3.60475
PTRF	6.30042	6.81666	11.0731	2.04035e-05	0.00464994	3.58644
CCBE1	2.60412	3.82409	11.0346	2.08437e-05	0.00469747	3.56504
DNAJA4	-3.61588	4.55253	-10.9551	2.17885e-05	0.00484766	3.52056
BCAT1	6.43978	5.47826	10.9388	2.19881e-05	0.00484766	3.5114
GRHL1	-4.56748	5.08969	-10.8817	2.27035e-05	0.00495156	3.47921
BMP2K	1.36143	5.24834	10.8325	2.33422e-05	0.00503671	3.45129
EXT1	4.7355	6.60726	10.7619	2.42947e-05	0.00518704	3.411
FXYD3	-7.49878	6.68794	-10.6934	2.52626e-05	0.00533752	3.37158
TFF3	-8.71126	7.63104	-10.6358	2.61111e-05	0.00542315	3.3382
BSPRY	-5.01226	5.76539	-10.6297	2.62027e-05	0.00542315	3.33466
ACSL4	4.21641	4.39944	10.596	2.67151e-05	0.00547335	3.31508
ERBB3	-3.50019	4.74348	-10.5457	2.75028e-05	0.00557839	3.28567
PLSCR4	5.26087	4.94338	10.4606	2.88969e-05	0.00580313	3.23555
LOC100507248	5.12941	4.78879	10.4305	2.94099e-05	0.00584824	3.2177
C9orf30	2.97207	9.14594	10.3984	2.9968e-05	0.00590137	3.19861
UROD	1.84144	8.29293	10.3308	3.11823e-05	0.00607686	3.15824
PNPLA6	3.05506	5.31936	10.3159	3.14584e-05	0.00607686	3.14927
ANXA5	1.34869	12.7493	10.287	3.20007e-05	0.00610723	3.13188
TJP3	-5.3654	5.39317	-10.2653	3.2414e-05	0.00610723	3.11882
SLC35B4	2.84258	6.68189	10.2599	3.25189e-05	0.00610723	3.11553
MAFF	4.28264	7.80595	10.2032	3.36344e-05	0.00623427	3.08116
COBL	-4.57461	4.82467	-10.1944	3.38101e-05	0.00623427	3.07585
SYCP2	-3.2641	3.9462	-10.1007	3.57644e-05	0.00653522	3.0185
IKBIP	3.58953	8.08	10.0339	3.72344e-05	0.0066528	2.97733
IL17RB	-5.06355	4.98963	-10.0309	3.7303e-05	0.0066528	2.97545
QSOX2	1.08975	6.79796	10.027	3.73918e-05	0.0066528	2.97301
EPB41L4A	-1.3439	2.93347	-9.98645	3.83229e-05	0.00675916	2.94784
PRNP	3.5796	8.88279	9.91791	3.99588e-05	0.00690225	2.90502
PP14571	-6.13914	5.66299	-9.88641	4.07374e-05	0.00694351	2.88524
SPRY4	2.22127	4.14086	9.85178	4.16133e-05	0.00699928	2.86341
NBEAL2	-1.1868	4.54219	-9.84627	4.17548e-05	0.00699928	2.85993
ROGDI	-2.27156	7.22717	-9.77416	4.36566e-05	0.00725809	2.81418
SLC9A3R1	-4.67308	9.13392	-9.74314	4.45052e-05	0.00733902	2.79439
HTRA1	7.15091	6.90344	9.68687	4.60935e-05	0.00748552	2.75832
CTGF	8.9326	7.67391	9.57893	4.93251e-05	0.00792034	2.6885
2019-09-15	1.13156	13.3041	9.57037	4.95924e-05	0.00792034	2.68292
KIAA0182	-2.68896	7.51381	-9.50655	5.16378e-05	0.00818257	2.64121
PAG1	3.75007	5.47728	9.47287	5.27564e-05	0.00829502	2.61907
ADAMTS12	3.33387	4.19474	9.42307	5.44609e-05	0.00849716	2.5862
NRARP	-3.84388	6.81866	-9.36659	5.64718e-05	0.00871625	2.54868
TSPAN13	-5.18735	12.2917	-9.35965	5.67246e-05	0.00871625	2.54406
ATP2C2	-2.73392	4.02063	-9.34033	5.74353e-05	0.00873579	2.53116
CDH1	-5.37289	5.70761	-9.33285	5.77132e-05	0.00873579	2.52616
HRH1	4.93029	5.11949	9.29835	5.90153e-05	0.00886672	2.50305
SACS	5.33927	8.71529	9.28566	5.95026e-05	0.0088742	2.49452
IRF1	4.09922	6.25783	9.15812	6.46655e-05	0.00950442	2.40816
FAM176A	5.35846	5.2011	9.11289	6.66184e-05	0.00972101	2.37724
ST3GAL6	3.05946	3.96608	9.07584	6.82686e-05	0.00978738	2.35179
OBFC2A	2.90469	6.75054	9.07186	6.84487e-05	0.00978738	2.34905
KIRREL	2.1732	3.53809	9.06299	6.8852e-05	0.00978738	2.34294
NT5E	6.62651	6.49975	9.05834	6.90644e-05	0.00978738	2.33973
SAMD9L	3.07166	4.01884	9.04916	6.94859e-05	0.00978738	2.3334
EDIL3	4.16116	4.32492	9.02331	7.0689e-05	0.00983178	2.31552
SYDE1	1.61714	4.24045	9.02099	7.07983e-05	0.00983178	2.31392
DAP	1.08702	9.84909	9.01132	7.12553e-05	0.00983178	2.30721
ZNF138	-2.71143	6.98714	-8.95478	7.39958e-05	0.0100349	2.26789
STARD10	-4.34104	6.80171	-8.95169	7.41493e-05	0.0100349	2.26573
EMP2	-3.41769	8.83438	-8.9414	7.46622e-05	0.0100349	2.25854
CRABP2	-6.32405	6.9729	-8.93738	7.48638e-05	0.0100349	2.25573
IL6	8.25883	6.71052	8.93067	7.52012e-05	0.0100349	2.25104
IRAK2	2.18071	3.57764	8.80602	8.18032e-05	0.0107194	2.16319
SOCS3	1.19487	4.24547	8.80593	8.18082e-05	0.0107194	2.16313
CLIP4	3.91742	4.38262	8.80398	8.19166e-05	0.0107194	2.16174
CCDC64B	-4.24803	4.52924	-8.77825	8.33627e-05	0.0108388	2.14345
RIOK1	1.32951	9.56318	8.75734	8.45595e-05	0.0108552	2.12854
HN1L	-1.06281	9.16389	-8.73902	8.56244e-05	0.0109228	2.11545
CREB3L4	-6.79885	7.79331	-8.71473	8.706e-05	0.0110365	2.09806
C20orf11	-1.82994	9.32596	-8.68248	8.90086e-05	0.0112134	2.07488
SH3YL1	-2.32916	6.16922	-8.64573	9.1291e-05	0.011243	2.04836
ESRP2	-7.44771	6.87419	-8.63891	9.17214e-05	0.011243	2.04343
CHPF2	1.43584	7.81742	8.61905	9.29894e-05	0.011243	2.02905
CBR3	2.65396	8.4844	8.61816	9.30468e-05	0.011243	2.0284
IGFBP3	8.02279	6.76267	8.61564	9.3209e-05	0.011243	2.02657
EPHA2	5.62291	6.96214	8.60449	9.39317e-05	0.011243	2.01848
RASEF	-3.20971	7.14914	-8.60098	9.41601e-05	0.011243	2.01593
TMEM184A	-3.06014	6.11462	-8.59987	9.42325e-05	0.011243	2.01513
C19orf10	1.85128	11.5263	8.56982	9.62192e-05	0.0114129	1.99324
FOSL1	6.10417	5.97119	8.55118	9.74759e-05	0.0114948	1.97963
DCBLD2	2.6946	7.29686	8.53593	9.85177e-05	0.0115096	1.96848
PLXNB1	-1.11231	3.45872	-8.53275	9.87363e-05	0.0115096	1.96615
NR3C1	3.43461	8.6601	8.46196	0.000103755	0.0119572	1.91408
PLAUR	4.49545	7.00293	8.44235	0.000105196	0.0120331	1.89958
PTS	1.54962	11.7167	8.43297	0.000105894	0.0120331	1.89263
KIAA1949	3.8669	8.84527	8.42897	0.000106194	0.0120331	1.88967
TGFB1I1	7.1026	6.38462	8.3671	0.000110945	0.0125016	1.84363
SULT2B1	-4.10538	5.22637	-8.34502	0.000112699	0.0125714	1.82712
EPS8L1	-3.26795	5.71904	-8.34372	0.000112804	0.0125714	1.82615
ELK3	2.22469	5.7956	8.31629	0.000115029	0.0127494	1.80558
PER1	3.45192	4.3455	8.27558	0.000118427	0.012984	1.77492
KIAA1522	-2.03275	9.06894	-8.26484	0.000119342	0.013014	1.76681
GPD1L	-3.07062	9.89199	-8.25223	0.000120427	0.0130621	1.75727
DBNDD1	-3.56592	5.22737	-8.2393	0.00012155	0.0130733	1.74748
SSH3	-3.3469	7.33845	-8.23623	0.000121819	0.0130733	1.74515
ILDR1	-1.7073	3.12072	-8.22849	0.0001225	0.0130772	1.73928
LLGL2	-5.06141	6.61448	-8.21948	0.000123297	0.0130934	1.73244
MURC	2.14742	4.32093	8.21213	0.000123952	0.0130944	1.72685
GLIPR1	7.06892	6.79499	8.19292	0.000125683	0.0132084	1.71222
SRGN	6.63913	6.41133	8.15575	0.00012911	0.0134493	1.68383
MCEE	-1.80652	9.10958	-8.12768	0.00013177	0.0136362	1.66231
AGR2	-9.07388	8.11317	-8.10168	0.000134289	0.0138263	1.64231
NPIPL3	-1.48168	5.83369	-8.0626	0.000138181	0.0140987	1.61212
LOC401074	3.41591	5.00727	8.05666	0.000138782	0.0140987	1.60753
NLRC5	4.39	4.6409	8.05433	0.00013902	0.0140987	1.60572
LARGE	-1.55711	3.24362	-8.0137	0.000143231	0.0144535	1.57417
CHST7	3.3275	4.92229	7.99154	0.00014559	0.0145468	1.55689
MIER1	1.62941	5.50832	7.97999	0.000146837	0.0145994	1.54787
TAP2	1.86328	3.75337	7.94381	0.000150822	0.0148787	1.51952
CDH11	4.39078	4.72674	7.94122	0.000151112	0.0148787	1.51749
DEGS2	-6.0497	5.77366	-7.91926	0.000153597	0.0150502	1.50022
PRR16	4.58935	4.56437	7.90188	0.000155597	0.0151729	1.48652
ADSSL1	-1.63416	5.02545	-7.88002	0.000158154	0.0152793	1.46925
ITGB3BP	1.30598	10.6885	7.80518	0.000167279	0.0160802	1.40978
NUDT16L1	-1.52561	8.62631	-7.77732	0.000170829	0.0161596	1.3875
PLAC8	8.62636	6.62845	7.77495	0.000171135	0.0161596	1.3856
BAG2	4.2681	5.98628	7.76938	0.000171856	0.0161596	1.38114
KIAA0802	1.98779	4.77309	7.76759	0.000172089	0.0161596	1.37971
AIF1L	-3.52826	4.52498	-7.71966	0.000178451	0.0166799	1.34117
PIK3C2B	-3.45939	6.43969	-7.68256	0.000183562	0.0169179	1.31117
KIAA1586	2.21513	6.96603	7.67682	0.000184368	0.0169179	1.30652
AK2	1.43366	7.95881	7.6753	0.000184582	0.0169179	1.30529
MARVELD2	-5.14346	6.35702	-7.66441	0.000186122	0.0169179	1.29646
ZNF711	-2.75107	3.98466	-7.65874	0.000186931	0.0169179	1.29185
PLAG1	4.29946	4.528	7.64478	0.000188938	0.0169179	1.2805
SHANK2	-1.97872	3.54844	-7.64267	0.000189244	0.0169179	1.27878
C1orf172	-3.10676	5.29552	-7.63863	0.00018983	0.0169179	1.27549
PRKCA	1.60821	4.25274	7.63524	0.000190325	0.0169179	1.27273
RAB11FIP4	-3.86519	4.80516	-7.63056	0.000191007	0.0169179	1.26892
ARRDC1	-2.20171	5.21809	-7.59752	0.000195919	0.0172027	1.24193
LOC346887	4.62067	6.27783	7.55354	0.000202679	0.0177196	1.20583
B3GALTL	3.64782	5.55556	7.53892	0.000204986	0.0178444	1.19379
C6orf204	2.06101	4.37426	7.51897	0.000208181	0.0179682	1.17733
ELF3	-4.98914	5.88782	-7.50101	0.000211105	0.0181434	1.16247
TMEM125	-4.40536	4.46852	-7.4852	0.00021372	0.0182892	1.14937
CRB3	-2.39124	6.15747	-7.4799	0.000214605	0.0182892	1.14496
C11orf52	-6.44162	5.85347	-7.46153	0.000217703	0.0184756	1.12969
HDHD3	-2.14955	6.99773	-7.42179	0.000224582	0.01898	1.09654
FAM117A	-3.23925	6.22356	-7.39181	0.000229936	0.0193519	1.07143
BDNF	6.37637	5.63071	7.36623	0.000234618	0.0195834	1.04993
SPDEF	-4.1329	5.66559	-7.35744	0.000236254	0.0196391	1.04252
DARS2	-2.29726	6.78002	-7.33948	0.000239634	0.0198387	1.02737
APOL6	2.36659	4.07796	7.29766	0.000247719	0.0204247	0.99195
EBNA1BP2	2.29994	11.097	7.28877	0.000249477	0.0204864	0.984402
ADORA2B	6.75362	6.58481	7.2697	0.000253299	0.0206381	0.968166
ETV5	2.62824	4.21269	7.2694	0.00025336	0.0206381	0.967912
NFATC1	-1.0155	3.05972	-7.25886	0.000255501	0.0206854	0.958924
FAM71E1	-1.81595	3.36544	-7.25652	0.000255979	0.0206854	0.956927
CALU	2.00829	8.68507	7.2397	0.000259444	0.0208158	0.942565
CYR61	5.22266	10.7766	7.23873	0.000259646	0.0208158	0.941735
RALGPS1	-1.38642	3.99661	-7.22625	0.000262255	0.0209422	0.931054
RAPGEF5	-1.22421	2.94484	-7.2055	0.000266661	0.0212105	0.913251
LPCAT2	2.43356	4.4192	7.19251	0.00026946	0.0213494	0.902093
PTDSS2	2.13534	6.17363	7.17224	0.000273897	0.0216165	0.884635
SLC37A4	1.51673	3.7518	7.16076	0.000276448	0.0217032	0.874722
AXL	5.94488	6.22966	7.15768	0.000277135	0.0217032	0.872069
DFFA	1.02723	8.52114	7.13923	0.000281302	0.0219448	0.856111
RBM7	1.73105	8.12092	7.11381	0.000287159	0.0223159	0.834068
RGL1	4.89274	5.13468	7.10676	0.00028881	0.0223585	0.827935
PRPS1	1.49603	8.46177	7.07129	0.000297271	0.022926	0.797038
PATZ1	-1.0789	3.68437	-7.06004	0.000300015	0.0229421	0.787203
SH3BGRL3	2.99671	10.852	7.05725	0.0003007	0.0229421	0.784762
IL15	4.0014	5.3588	7.05493	0.00030127	0.0229421	0.782734
CIRBP	-1.38147	7.73919	-7.05195	0.000302004	0.0229421	0.780131
ZMAT1	-2.43619	3.45097	-7.04651	0.000303352	0.0229477	0.775364
GSTO1	2.02457	12.2158	7.04253	0.00030434	0.0229477	0.77188
ESR1	-1.15588	2.86667	-7.03523	0.000306165	0.0229998	0.76548
DYNC2LI1	-1.26657	7.44631	-7.02892	0.000307754	0.0230339	0.759937
ITGA3	3.76077	7.72054	7.02007	0.000309996	0.0231164	0.752164
MAML2	2.79162	4.34824	6.96515	0.000324332	0.0238251	0.70374
MYO5B	-3.99638	4.79768	-6.96138	0.000325342	0.0238251	0.700407
C1GALT1	1.9566	8.07732	6.95951	0.000325847	0.0238251	0.698746
LOC399959	6.27161	5.39924	6.92834	0.000334363	0.024221	0.671096
IDH2	-3.75748	7.74339	-6.91182	0.000338981	0.0244681	0.656392
FAM40B	3.47645	5.47158	6.89496	0.000343765	0.0247255	0.641364
SYK	-1.76195	3.23202	-6.87198	0.000350414	0.0249242	0.62082
MYO5C	-7.6798	7.82565	-6.87168	0.000350502	0.0249242	0.620552
MBD3	1.68043	8.02279	6.87134	0.000350602	0.0249242	0.620245
PTX3	7.84101	6.14722	6.85903	0.000354225	0.0249821	0.609218
LOX	4.48805	4.79601	6.85582	0.000355176	0.0249821	0.606341
PPDPF	-1.88078	8.89847	-6.84908	0.000357187	0.0249821	0.600286
LYPD3	-4.73325	5.17034	-6.84364	0.000358816	0.0250098	0.595405
SPATA2L	-1.24569	9.10617	-6.81737	0.00036681	0.0254608	0.57176
LAD1	-1.32087	3.57351	-6.81359	0.000367975	0.0254608	0.568359
GOLGA2B	-2.27131	4.67015	-6.80703	0.000370009	0.0254608	0.562441
SFMBT2	-1.43226	2.95871	-6.80608	0.000370306	0.0254608	0.56158
MYLK	2.57626	4.08637	6.79258	0.000374538	0.025582	0.549384
C4orf46	1.79071	8.42629	6.79241	0.000374593	0.025582	0.549227
MPP1	3.93844	5.10466	6.74519	0.000389833	0.0265335	0.506412
ZNF680	-1.96903	8.1494	-6.73792	0.000392244	0.0266083	0.49979
IGSF9	-3.90891	5.24736	-6.72999	0.000394891	0.0266986	0.492565
MRC2	2.28583	6.15107	6.71179	0.000401042	0.0267824	0.475964
PAQR8	1.8081	4.3862	6.71063	0.000401437	0.0267824	0.474906
ZBTB42	-4.11847	5.70466	-6.70951	0.000401819	0.0267824	0.473883
ST14	-4.08663	4.94855	-6.70878	0.00040207	0.0267824	0.473212
GRTP1	-3.82939	5.34496	-6.70182	0.000404457	0.0268092	0.466854
EAF1	-1.25377	9.55404	-6.6959	0.000406502	0.0268569	0.461435
ABCA12	-5.50463	4.99444	-6.65785	0.000419923	0.0274829	0.426528
RABGAP1	-1.08744	7.81145	-6.59405	0.000443577	0.0287729	0.367612
LRP8	2.0925	7.57131	6.59218	0.000444294	0.0287729	0.365874
HIST1H3E	-2.38799	3.53727	-6.58921	0.000445431	0.0287729	0.363126
MAP1B	5.59953	5.51425	6.5714	0.000452335	0.0290033	0.346582
LOC221710	2.07168	6.97753	6.57106	0.000452468	0.0290033	0.346268
GBE1	2.87706	10.8667	6.56897	0.000453288	0.0290033	0.344318
LOC253039	-1.33418	4.76053	-6.55577	0.000458492	0.0291608	0.332038
TRMT1	1.13926	5.45161	6.55329	0.00045948	0.0291608	0.329722
C9orf152	-6.40561	5.42935	-6.54823	0.0004615	0.0291608	0.325003
THAP6	-1.02747	6.86271	-6.5307	0.00046857	0.0295155	0.308645
TC2N	-4.07657	5.15064	-6.52595	0.000470508	0.0295458	0.304204
FRAT1	-3.03406	6.17377	-6.52149	0.000472337	0.0295692	0.300028
ST5	3.46662	6.17439	6.50949	0.000477296	0.0297877	0.288788
OVOL1	-1.89935	3.88994	-6.49717	0.000482445	0.0298865	0.277238
ANXA9	-6.58517	5.78134	-6.49634	0.000482798	0.0298865	0.276452
CBFA2T3	-4.34815	4.91001	-6.49248	0.000484423	0.0298865	0.272835
KIAA0090	1.49942	6.64552	6.49109	0.000485011	0.0298865	0.271529
TMEM39B	1.77083	6.72219	6.48818	0.000486246	0.0298865	0.268791
GATA3	-6.66766	8.79945	-6.47189	0.000493214	0.0302232	0.253472
VAMP7	3.60429	4.51663	6.4539	0.000501045	0.0306105	0.236512
LOC387647	1.10555	3.7028	6.43409	0.000509835	0.0309637	0.217784
INPP1	5.82895	5.92305	6.43392	0.000509909	0.0309637	0.217628
C3orf70	-3.3611	4.49441	-6.43058	0.000511406	0.0309637	0.21447
CHIC2	1.87672	9.87941	6.41029	0.000520622	0.0314279	0.195232
NECAP2	1.54877	7.94266	6.39732	0.000526611	0.0316911	0.182911
KIAA1598	-2.73121	10.2472	-6.38893	0.000530523	0.0316911	0.174938
LIX1L	2.74582	4.88356	6.38742	0.000531232	0.0316911	0.173499
PPARG	4.64573	5.7397	6.3774	0.000535958	0.0318793	0.163956
ARMC6	1.00365	7.548	6.36998	0.000539491	0.0319956	0.156877
DYRK3	1.09532	3.7285	6.34381	0.000552156	0.0325874	0.131868
AP1G2	-2.21465	8.25341	-6.34107	0.0005535	0.0325874	0.129249
MAP7D1	2.33548	8.99372	6.33947	0.000554289	0.0325874	0.127714
MTHFD1L	1.03423	5.08936	6.33478	0.000556603	0.0326288	0.123223
TUBBP5	-3.92042	4.71303	-6.33146	0.000558248	0.032631	0.120042
JAG1	4.23554	5.80743	6.31625	0.000565862	0.0328865	0.10544
SYNJ2	1.02468	5.0213	6.30702	0.000570537	0.0330383	0.0965693
MPP7	-3.46337	4.53922	-6.30156	0.00057332	0.0330383	0.0913235
PTN	4.82342	4.98504	6.29982	0.000574213	0.0330383	0.0896455
RHOV	-4.73298	4.95125	-6.29831	0.00057499	0.0330383	0.0881877
SHOX2	2.70976	3.79328	6.26999	0.000589737	0.0336359	0.0608796
TRAPPC6A	-4.68705	7.96562	-6.26881	0.000590366	0.0336359	0.0597303
BICC1	3.31259	3.89378	6.25449	0.000597996	0.0338955	0.0458817
PAQR6	-3.41603	5.76997	-6.25271	0.000598949	0.0338955	0.0441632
EPHA1	-1.0126	3.02247	-6.24938	0.000600747	0.0338955	0.0409296
DSEL	3.40084	4.4112	6.24121	0.000605173	0.0338955	0.0330121
RRAS2	2.29844	9.64703	6.2277	0.000612572	0.0338955	0.0199044
LRP12	4.07984	5.49303	6.22507	0.000614028	0.0338955	0.0173431
MORF4L2	-1.83067	7.11466	-6.21653	0.000618774	0.0338955	0.00903612
COTL1	4.19819	9.78401	6.21566	0.000619258	0.0338955	0.00819227
EHD2	3.86988	6.51033	6.21302	0.000620736	0.0338955	0.00562156
CLK2	-1.03757	9.63874	-6.21115	0.000621785	0.0338955	0.00379959
FAM55C	1.39264	4.22882	6.20935	0.000622796	0.0338955	0.00204645
MITF	1.99455	5.46186	6.20731	0.000623939	0.0338955	6.74864e-05
C9orf95	-1.32527	5.59786	-6.20374	0.000625954	0.0338955	-0.00341035
DSE	2.14532	3.94273	6.2034	0.000626147	0.0338955	-0.00374363
TM7SF2	-5.30389	7.49591	-6.20312	0.000626307	0.0338955	-0.00401931
SERP1	-1.14417	10.1158	-6.20245	0.000626687	0.0338955	-0.00467418
TSPAN15	-3.72709	7.60849	-6.19987	0.000628147	0.0338955	-0.00718515
PLEKHF2	-3.25447	8.72134	-6.19952	0.000628345	0.0338955	-0.00752415
CDC14B	1.18831	4.19624	6.18634	0.000635881	0.0341206	-0.0203896
ZNF652	-3.28614	7.0778	-6.17509	0.000642391	0.0342885	-0.0313815
CCDC99	2.20477	9.85206	6.17509	0.000642392	0.0342885	-0.0313835
C11orf80	-3.09811	7.30379	-6.15376	0.000654948	0.0347757	-0.0522745
CHST2	4.10102	5.16054	6.13793	0.000664451	0.0351881	-0.0678237
GALNT6	-5.50203	6.26132	-6.10327	0.000685798	0.03613	-0.101964
FAAH2	-2.85988	3.7996	-6.09963	0.000688086	0.0361566	-0.10556
C19orf12	1.26255	6.68966	6.09604	0.000690348	0.0361817	-0.109104
KIAA0040	-3.49602	5.02482	-6.08729	0.000695899	0.0363787	-0.117753
PPP1R13B	-2.58576	7.1812	-6.07531	0.000703582	0.0365917	-0.12961
LRRK1	2.50533	6.41851	6.06631	0.000709419	0.0368009	-0.138533
SUSD5	5.9534	5.8465	6.05825	0.000714694	0.0369786	-0.146534
MAD1L1	2.35687	8.16001	6.05552	0.000716492	0.0369786	-0.149247
ERI1	1.44047	6.60341	6.04804	0.000721443	0.0371397	-0.156685
S100P	-8.47193	8.25412	-6.04004	0.000726776	0.0373195	-0.164641
KCNK6	-3.82895	6.71585	-6.0304	0.000733266	0.0375239	-0.174246
DDX60	3.8526	5.94651	6.02536	0.00073668	0.0375239	-0.179263
NEXN	6.60529	5.6384	6.02459	0.000737202	0.0375239	-0.180029
LIFR	3.10982	5.27312	6.02319	0.000738158	0.0375239	-0.181428
BYSL	1.46508	8.88611	6.013	0.000745142	0.0377843	-0.191603
SLC25A37	1.99178	6.05896	5.99029	0.000760973	0.0381107	-0.214317
ANXA1	5.15787	7.54484	5.98286	0.000766233	0.0382796	-0.221761
EEF1A2	-4.3743	8.35432	-5.96644	0.000778011	0.0387692	-0.238247
GPR137B	-3.18731	8.41332	-5.96389	0.000779856	0.0387692	-0.240807
CDKN2C	2.36026	8.91705	5.95793	0.000784194	0.0387803	-0.246802
CCDC46	1.24343	3.38973	5.95557	0.000785918	0.0387803	-0.249175
GNG12	3.69606	8.90821	5.95299	0.000787807	0.0387803	-0.25177
DHTKD1	-2.80388	9.88576	-5.95073	0.00078947	0.0387803	-0.254049
C1orf210	-2.42388	3.49348	-5.9505	0.00078964	0.0387803	-0.254281
SGTB	2.09438	5.1954	5.94692	0.000792278	0.0388159	-0.257886
INADL	-1.67235	4.1888	-5.92458	0.000808965	0.0394429	-0.280416
PQLC3	-1.19247	5.84091	-5.90859	0.000821157	0.0399413	-0.296588
MAP7D3	2.8335	4.44298	5.88461	0.000839836	0.0406805	-0.320906
NUAK1	4.68774	8.10445	5.87885	0.00084439	0.0407514	-0.326755
RTCD1	1.20189	6.49188	5.87702	0.000845847	0.0407514	-0.328619
STRBP	-1.98204	7.46903	-5.86428	0.000856048	0.0411451	-0.341581
CPA4	4.06158	5.58557	5.85588	0.000862849	0.0413472	-0.35014
LOC400604	-1.7147	3.54464	-5.84761	0.000869602	0.0414533	-0.358571
NDC80	1.42999	10.6337	5.8417	0.000874469	0.0414533	-0.364607
CCDC50	2.39682	6.81403	5.84147	0.000874659	0.0414533	-0.364841
NCOA7	1.61253	5.10249	5.82807	0.000885802	0.0417831	-0.378534
MCAM	4.60792	7.41271	5.82303	0.000890038	0.0418855	-0.383695
ANTXR1	1.8496	4.0472	5.80987	0.000901199	0.0423125	-0.397174
PTK7	1.67992	5.95977	5.79448	0.00091446	0.0427864	-0.412977
DENND5B	1.1509	4.32498	5.79327	0.00091551	0.0427864	-0.414219
BIN1	3.00104	4.29153	5.78554	0.00092226	0.0430028	-0.422165
CACNB3	-2.18885	7.15853	-5.77689	0.000929877	0.0431539	-0.431065
DNTTIP2	1.56755	10.6478	5.77662	0.00093012	0.0431539	-0.431347
TMEFF1	2.79083	5.58802	5.77356	0.000932832	0.0431539	-0.434497
MAGOH	1.17636	10.6553	5.77072	0.000935361	0.0431539	-0.437426
CDC23	-2.00211	8.46997	-5.76985	0.000936139	0.0431539	-0.438326
FKBP7	2.78266	4.46426	5.76651	0.00093912	0.0431931	-0.441766
C2orf55	-1.96475	3.72281	-5.76071	0.000944331	0.0432841	-0.447753
DAK	-1.50256	4.23799	-5.75847	0.000946352	0.0432841	-0.450066
DDR1	-2.56175	9.90691	-5.7572	0.000947499	0.0432841	-0.451377
RGS2	4.17516	5.81917	5.75426	0.000950156	0.0433079	-0.454407
IGF2BP2	2.69086	4.84118	5.74972	0.000954284	0.0433985	-0.459098
GRK5	1.31294	3.04213	5.73915	0.000963974	0.0436504	-0.47003
TTC9	-3.73543	4.4345	-5.73701	0.000965949	0.0436504	-0.472245
PBX1	-3.71417	8.44985	-5.72635	0.000975856	0.0437279	-0.483288
EME2	-1.82784	5.56153	-5.72196	0.000979966	0.0437279	-0.487836
MCTP1	2.87006	3.82462	5.72171	0.000980206	0.0437279	-0.488102
TMED5	1.4348	6.25274	5.72111	0.00098077	0.0437279	-0.488723
NAT14	1.61763	8.36773	5.70137	0.000999521	0.0443259	-0.50922
SERPINB8	1.75514	3.62146	5.69994	0.0010009	0.0443259	-0.510712
COL5A1	6.40177	7.69246	5.69478	0.00100588	0.0444492	-0.516081
ATG9A	1.463	6.89177	5.68824	0.00101223	0.0446327	-0.522896
SH2B3	5.46937	6.04764	5.67176	0.00102842	0.0450718	-0.540074
RGS20	2.26136	4.6467	5.67133	0.00102885	0.0450718	-0.540528
DPYD	3.11288	4.21243	5.66441	0.00103574	0.0452759	-0.547755
KDM5B	-1.53803	7.48079	-5.65475	0.00104545	0.0455024	-0.557853
ATP2A3	-2.37871	3.53449	-5.65338	0.00104684	0.0455024	-0.559288
CTSC	4.28726	8.24419	5.65148	0.00104876	0.0455024	-0.561278
OSMR	4.28098	7.42716	5.63831	0.00106221	0.0458609	-0.575071
SERBP1	1.03634	10.6386	5.63784	0.00106269	0.0458609	-0.575564
CALD1	3.88544	5.00703	5.62516	0.00107585	0.0463039	-0.58888
CD99L2	1.35428	4.31558	5.62355	0.00107753	0.0463039	-0.59057
C2orf15	-3.46927	4.01586	-5.62129	0.00107989	0.0463073	-0.59294
RFTN1	2.98332	5.38674	5.60858	0.0010933	0.0466119	-0.606308
TOX2	4.41125	4.82679	5.60547	0.00109662	0.0466119	-0.609589
SUDS3	-1.89883	8.84743	-5.60502	0.0010971	0.0466119	-0.610063
NDUFAF2	1.81169	11.1719	5.60372	0.00109848	0.0466119	-0.611426
C16orf75	-2.62845	9.49365	-5.60022	0.00110223	0.0466733	-0.615114
MSX2	-3.2948	5.08615	-5.59794	0.00110467	0.0466794	-0.617512
TFF1	-9.21218	8.27121	-5.5931	0.0011099	0.0468027	-0.622622
FLJ44896	1.78752	6.18239	5.58614	0.00111745	0.0469766	-0.629968
CLDN11	2.15698	3.70978	5.57677	0.00112771	0.0472589	-0.63986
HSDL1	-1.45291	7.54185	-5.57197	0.00113301	0.0473831	-0.644938
CCDC78	-2.46141	4.3623	-5.56664	0.00113893	0.04743	-0.650581
TOB1	-4.30954	11.2867	-5.56229	0.00114377	0.04743	-0.655181
NOV	5.43673	5.17813	5.55412	0.00115295	0.04743	-0.663838
CCDC88A	2.37107	3.91014	5.55306	0.00115415	0.04743	-0.664963
FAM174B	-2.57414	4.82798	-5.54756	0.00116038	0.04743	-0.670791
TOE1	1.13123	7.53632	5.54636	0.00116175	0.04743	-0.672069
NMT2	2.78274	6.67618	5.54449	0.00116388	0.04743	-0.674051
KIAA1199	3.81011	4.19156	5.54124	0.0011676	0.04743	-0.677507
PINX1	1.52003	6.96903	5.53999	0.00116903	0.04743	-0.678834
SGK3	-2.21056	9.1448	-5.53925	0.00116987	0.04743	-0.679614
ZDHHC23	-2.72076	5.67389	-5.53576	0.00117388	0.04743	-0.683323
ALDH3B2	-3.74258	4.2399	-5.52562	0.00118563	0.0478094	-0.694107
GREB1	-4.06109	4.45436	-5.51296	0.00120049	0.0482467	-0.707595
PHLDB2	2.23849	4.07941	5.51232	0.00120123	0.0482467	-0.708269
C6orf145	2.71687	5.80261	5.50821	0.00120611	0.0483469	-0.712658
TWSG1	1.53585	9.00797	5.5031	0.00121219	0.0484946	-0.718102
BRI3	1.78356	11.3673	5.49627	0.00122038	0.0487263	-0.7254
IGFBP6	5.25379	7.26894	5.49381	0.00122334	0.0487394	-0.728022
FA2H	-2.68936	4.06753	-5.49013	0.00122779	0.0487394	-0.73196
KIF2C	1.49241	8.76731	5.49003	0.00122792	0.0487394	-0.732071
HIST1H2BG	-4.31213	6.45064	-5.46103	0.00126362	0.0499849	-0.76312
CDS1	-3.14113	5.77629	-5.46055	0.00126422	0.0499849	-0.763638
CAPRIN2	1.05428	5.30626	5.45048	0.00127691	0.0502751	-0.774453
KIAA1161	-1.3701	3.92721	-5.44764	0.00128051	0.0502751	-0.777509
CLIC4	1.91449	8.81091	5.4462	0.00128234	0.0502751	-0.779056
IQCE	-1.29297	5.75662	-5.44493	0.00128396	0.0502751	-0.78042
VCL	1.02579	7.06614	5.42563	0.00130881	0.0509368	-0.801193
GLMN	1.537	7.98029	5.42403	0.0013109	0.0509368	-0.802921
PAK1IP1	1.83115	9.89295	5.41673	0.00132046	0.0511125	-0.810796
C5orf56	1.26056	3.32867	5.40666	0.00133379	0.05153	-0.821678
TTK	1.23607	10.2092	5.40109	0.00134121	0.0517182	-0.827691
DNAJC25	1.71015	8.95301	5.39541	0.00134884	0.0519138	-0.83384
ARHGEF16	-2.86132	5.2682	-5.3914	0.00135426	0.0520237	-0.838185
ASTN2	-1.76739	4.34097	-5.38695	0.0013603	0.052114	-0.843004
COG7	-1.79927	7.80871	-5.38588	0.00136175	0.052114	-0.84416
DNAJB4	3.08481	6.40281	5.37983	0.00137002	0.0523317	-0.850722
SULT1A2	-2.40286	7.57971	-5.37785	0.00137273	0.0523368	-0.852866
MANSC1	-2.79595	8.97525	-5.37489	0.0013768	0.0523934	-0.856073
DLG3	-2.88609	5.40623	-5.36819	0.00138607	0.0526475	-0.863347
KDM2A	-1.54567	8.85777	-5.36239	0.00139416	0.0527792	-0.869653
PAN2	-1.3682	7.92793	-5.36197	0.00139475	0.0527792	-0.870106
ZNF467	-1.64026	4.58447	-5.34758	0.00141505	0.0534363	-0.885766
TMBIM6	-1.21064	12.5364	-5.34594	0.00141738	0.0534363	-0.887553
ZNF766	-1.58109	8.38717	-5.34097	0.00142448	0.0536044	-0.892968
TARS2	-1.35236	7.17246	-5.33847	0.00142806	0.0536395	-0.895687
BICD2	1.22891	6.90515	5.33118	0.00143858	0.0539346	-0.90364
PLOD3	1.81942	9.75995	5.31934	0.00145584	0.0544812	-0.91657
PLOD1	2.54579	8.57659	5.31023	0.0014693	0.054857	-0.926542
CELSR1	-1.52288	3.95273	-5.30742	0.00147347	0.054857	-0.929614
AP1S2	3.95851	8.09259	5.30706	0.001474	0.054857	-0.930003
DHX40	-1.88106	10.0617	-5.29355	0.00149428	0.0554336	-0.944815
FAM63A	-2.32749	7.83191	-5.29283	0.00149536	0.0554336	-0.9456
SIAH2	-2.40391	8.25735	-5.28486	0.00150747	0.0555829	-0.954341
S100A2	7.70781	7.98669	5.28324	0.00150994	0.0555829	-0.95612
SOX13	-1.82762	5.39569	-5.28125	0.001513	0.0555859	-0.958315
RPAP2	1.055	5.40553	5.27751	0.00151874	0.0555859	-0.962414
MXRA7	3.33946	6.07469	5.27662	0.00152012	0.0555859	-0.963402
ABCF2	1.00793	6.01912	5.27605	0.00152099	0.0555859	-0.964019
LOC100506098	-5.28982	4.86899	-5.27406	0.00152407	0.0555985	-0.966217
FBXO21	-1.00806	7.51617	-5.26935	0.00153137	0.0557573	-0.971395
SLC16A14	-6.93718	6.41569	-5.2634	0.00154064	0.0559013	-0.977938
COL8A1	3.53359	3.99088	5.26064	0.00154497	0.0559581	-0.980976
ICAM1	3.77743	5.31001	5.25878	0.0015479	0.0559643	-0.98303
PLEKHM2	2.02545	6.38007	5.25219	0.0015583	0.0561839	-0.990289
ASB8	-1.10724	8.56794	-5.25143	0.00155951	0.0561839	-0.991132
CXCL2	4.7674	4.61603	5.24412	0.00157115	0.0565	-0.999192
HES4	-1.93766	8.60252	-5.24243	0.00157386	0.0565	-1.00106
PGR	-6.31894	5.61531	-5.23888	0.00157956	0.0565641	-1.00498
ZNF750	-4.88947	4.67461	-5.23785	0.00158122	0.0565641	-1.00612
GGCT	-1.79745	13.1397	-5.23131	0.00159179	0.0568421	-1.01334
TMEM55A	5.06462	6.97678	5.22717	0.00159853	0.0569825	-1.01792
SLC25A29	-1.51519	5.71928	-5.22072	0.0016091	0.0571253	-1.02507
FAT4	3.32955	3.99142	5.21901	0.00161191	0.0571253	-1.02696
PROM2	-3.18506	5.43898	-5.21603	0.00161681	0.0571321	-1.03025
TXNDC15	1.8576	10.0448	5.20698	0.00163185	0.0573636	-1.04029
ITGA5	3.95461	6.6472	5.20198	0.00164021	0.0575578	-1.04583
FRAT2	-2.68429	7.65032	-5.19176	0.00165748	0.0579634	-1.05719
PMP22	6.16925	7.94805	5.18826	0.00166344	0.0580715	-1.06107
TRIOBP	1.11779	7.25768	5.18399	0.00167074	0.0582263	-1.06582
ADH5	1.0191	10.098	5.18205	0.00167407	0.058242	-1.06798
ACTR8	1.11533	5.72697	5.16645	0.00170112	0.058981	-1.08536
TPM2	3.12042	4.24606	5.16451	0.00170451	0.0589975	-1.08752
SGCB	3.41163	6.1024	5.15653	0.00171857	0.059073	-1.09642
CRLF1	-1.58032	3.71221	-5.15615	0.00171925	0.059073	-1.09685
FAM92A1	2.26764	6.24774	5.15488	0.0017215	0.059073	-1.09827
NAV2	1.25617	3.57988	5.15398	0.00172309	0.059073	-1.09927
PDE7B	1.57908	3.0249	5.14931	0.0017314	0.059073	-1.10449
F11R	-4.73646	7.58691	-5.13955	0.00174892	0.0595106	-1.11541
SERPINE2	4.50052	5.21516	5.13806	0.00175161	0.0595106	-1.11707
DHDDS	1.31316	6.04013	5.1262	0.0017732	0.0601435	-1.13035
STAMBPL1	2.30077	4.21266	5.1223	0.00178037	0.0601524	-1.13473
LSR	-3.19104	8.11804	-5.12124	0.00178232	0.0601524	-1.13592
LRTOMT	-1.22936	4.20568	-5.12122	0.00178236	0.0601524	-1.13594
EVC	1.3433	3.45304	5.11799	0.00178832	0.0601888	-1.13956
SNHG3	2.01661	7.61565	5.11742	0.00178937	0.0601888	-1.1402
PRR15	-5.76708	5.60354	-5.10859	0.00180581	0.0606019	-1.15011
H2AFY2	-3.75509	6.19444	-5.10616	0.00181037	0.0606019	-1.15285
CISH	-3.5212	5.47706	-5.1036	0.00181518	0.0606019	-1.15572
CCDC88C	-1.02074	3.24267	-5.10285	0.00181659	0.0606019	-1.15657
SF3A3	1.34529	9.47369	5.09755	0.0018266	0.0608355	-1.16252
HIAT1	1.25153	10.8226	5.09438	0.00183262	0.0609361	-1.16609
ELL2	3.56499	5.68904	5.07958	0.00186101	0.0615841	-1.18276
SH3GL1	1.227	8.4891	5.07908	0.00186198	0.0615841	-1.18332
SLC9A6	2.21768	9.04738	5.07717	0.00186569	0.0615841	-1.18548
EMP1	4.47523	5.81553	5.07587	0.00186822	0.0615841	-1.18695
CENPW	1.38718	11.4702	5.07478	0.00187032	0.0615841	-1.18817
DNAJC8	1.14884	9.27849	5.05599	0.00190731	0.0625622	-1.2094
LDHB	9.40807	9.77395	5.05245	0.00191436	0.0625622	-1.21341
RAB11A	-1.6504	10.4418	-5.05128	0.00191671	0.0625622	-1.21473
FKBP4	-2.00064	7.13186	-5.05085	0.00191756	0.0625622	-1.21521
OXSR1	1.22683	9.92454	5.0493	0.00192067	0.0625622	-1.21697
LOC100506649	-1.92653	6.22457	-5.04814	0.00192299	0.0625622	-1.21828
KATNAL1	2.89372	6.53814	5.04544	0.00192844	0.0625622	-1.22135
CD24	-6.2398	10.8081	-5.04543	0.00192846	0.0625622	-1.22136
TNFSF9	3.01311	4.47173	5.02582	0.00196841	0.0634733	-1.24359
RECK	2.13674	4.62155	5.02382	0.00197254	0.0634733	-1.24587
SELENBP1	-2.97598	5.08581	-5.02129	0.00197777	0.0634733	-1.24874
FAM102A	-1.42092	5.47423	-5.01964	0.0019812	0.063483	-1.25062
RELB	2.62593	4.16046	5.01239	0.00199631	0.0637022	-1.25885
SF3A2	1.13339	6.77204	5.0058	0.00201017	0.0637022	-1.26636
PIK3CD	1.66722	3.61925	5.005	0.00201185	0.0637022	-1.26726
IFIT3	6.34807	6.25053	5.00409	0.00201378	0.0637022	-1.2683
EFHD1	-6.45381	7.95735	-5.00381	0.00201436	0.0637022	-1.26862
FRMD6	3.67407	10.0373	5.00303	0.00201603	0.0637022	-1.26951
LOC100505937	1.20148	10.9659	5.00289	0.00201631	0.0637022	-1.26967
VEGFC	5.48545	7.47328	4.99969	0.00202311	0.0638176	-1.27331
MANF	1.51004	11.2341	4.98908	0.00204581	0.0644334	-1.28541
ZNF259	1.46855	8.29275	4.9797	0.00206612	0.0648716	-1.29612
C1orf216	1.24612	7.94832	4.97619	0.00207376	0.0650109	-1.30013
NIPSNAP1	-2.24575	9.44783	-4.97226	0.00208237	0.0650344	-1.30462
DCAF11	-1.63839	5.45005	-4.97111	0.0020849	0.0650344	-1.30594
CD274	2.36395	3.44771	4.96779	0.00209222	0.0650344	-1.30973
HMGN4	1.46177	10.3657	4.96651	0.00209505	0.0650344	-1.3112
CCDC121	-2.23137	4.7042	-4.9646	0.00209927	0.0650344	-1.31338
PDP1	2.88801	8.14657	4.96296	0.0021029	0.0650344	-1.31526
ERRFI1	3.22927	10.8163	4.96275	0.00210336	0.0650344	-1.3155
IL7R	4.73746	4.67963	4.95959	0.0021104	0.0651525	-1.31912
PRR3	1.66921	5.64238	4.95285	0.00212548	0.0653875	-1.32684
ZNF518A	-1.1301	4.47968	-4.9505	0.00213076	0.0653875	-1.32953
DENND2D	-5.42414	5.94816	-4.94703	0.00213861	0.0655249	-1.33352
QKI	1.50377	5.94416	4.94508	0.00214303	0.0655613	-1.33576
WDR46	1.30699	8.90974	4.94351	0.0021466	0.0655714	-1.33756
SLC20A1	2.11374	11.5016	4.93516	0.00216565	0.0660541	-1.34714
C17orf58	-1.95211	10.8761	-4.92983	0.00217792	0.0663285	-1.35327
FMNL2	2.22142	4.75293	4.9283	0.00218147	0.0663369	-1.35503
FYN	2.75942	3.81876	4.92509	0.0021889	0.066381	-1.35872
MDFIC	3.05959	5.51826	4.92485	0.00218946	0.066381	-1.359
ABCC4	1.23493	3.68489	4.92198	0.00219615	0.0664842	-1.3623
ABHD11	-1.392	5.27827	-4.91836	0.00220459	0.0665532	-1.36646
CLCF1	2.20716	4.04501	4.9164	0.00220919	0.0665532	-1.36872
ZFP90	-1.14704	6.37036	-4.90803	0.00222892	0.0667263	-1.37837
CCDC125	-2.11242	6.40977	-4.90738	0.00223046	0.0667263	-1.37911
BICD1	1.59353	3.80359	4.90409	0.00223828	0.0668615	-1.38291
C10orf57	-1.6928	5.69274	-4.89561	0.00225859	0.0672913	-1.3927
HLA-A	3.48428	11.8739	4.89531	0.0022593	0.0672913	-1.39304
ARNTL2	1.40254	3.63302	4.88948	0.00227338	0.0676114	-1.39978
BOP1	1.18631	7.2007	4.8859	0.00228207	0.0677705	-1.40392
DOCK5	1.89893	4.70047	4.88089	0.00229429	0.0678361	-1.4097
PPP6R3	-1.22738	8.70227	-4.87967	0.00229728	0.0678361	-1.41112
BEND6	2.2611	3.37457	4.87952	0.00229766	0.0678361	-1.4113
LAMC1	2.64935	9.62726	4.87087	0.00231898	0.068267	-1.42131
TBCK	-1.5906	8.56995	-4.86648	0.00232989	0.0684887	-1.4264
PAPD7	1.02213	9.9285	4.86347	0.0023374	0.0686099	-1.42989
SAMD9	3.54716	6.40957	4.85081	0.00236927	0.069445	-1.44457
PPP4C	-1.23061	9.84885	-4.84838	0.00237545	0.0695257	-1.4474
LPHN2	2.34232	4.3584	4.84575	0.00238216	0.0696216	-1.45046
SBK1	-3.83511	4.89032	-4.84269	0.00238999	0.0697133	-1.45401
SRXN1	1.2666	7.90358	4.84184	0.00239217	0.0697133	-1.455
SMAD9	2.15788	4.54893	4.83691	0.00240485	0.0698331	-1.46073
SS18L1	-1.11973	10.1768	-4.83623	0.00240661	0.0698331	-1.46153
TIMP3	6.15743	6.61916	4.82751	0.00242924	0.0702885	-1.47167
LIF	2.8498	4.91286	4.81552	0.00246078	0.0708216	-1.48566
MRTO4	1.42311	8.73936	4.8152	0.00246163	0.0708216	-1.48603
SULT1A1	-2.33159	6.81725	-4.80985	0.00247583	0.0709906	-1.49227
TMEM191A	-3.34178	6.40091	-4.80904	0.002478	0.0709906	-1.49322
LY96	5.93913	5.19602	4.80418	0.00249101	0.0712626	-1.4989
MACC1	-1.53446	3.0951	-4.79941	0.00250386	0.0715293	-1.50447
EPCAM	-9.5994	9.51702	-4.79166	0.00252488	0.0718815	-1.51354
FHDC1	-2.73866	5.74631	-4.79081	0.00252718	0.0718815	-1.51453
KCTD15	-2.44742	4.60955	-4.78965	0.00253037	0.0718815	-1.51589
MST4	-2.23355	5.66357	-4.78528	0.00254232	0.0721201	-1.521
SLC39A11	-3.9018	8.24934	-4.78295	0.00254873	0.0721475	-1.52373
OAF	1.37292	3.9779	4.78162	0.0025524	0.0721475	-1.52529
ABHD14A	2.69307	6.79815	4.78106	0.00255396	0.0721475	-1.52595
RGL2	-1.86597	9.7837	-4.77804	0.0025623	0.0722826	-1.52949
GPR56	-2.3348	5.53963	-4.77666	0.00256614	0.0722903	-1.53111
PPP1R15A	3.60563	5.48524	4.77158	0.00258027	0.0725875	-1.53706
BRI3BP	-1.79323	10.0268	-4.76968	0.00258559	0.0726365	-1.5393
CALM1	-1.05361	9.84789	-4.76472	0.0025995	0.0727995	-1.54511
FXYD5	7.07342	7.67829	4.76321	0.00260376	0.0727995	-1.54689
TMEM50A	1.17338	10.3624	4.76268	0.00260527	0.0727995	-1.54751
PREX1	-5.26737	7.1608	-4.76251	0.00260575	0.0727995	-1.54772
UBASH3B	3.10124	4.18649	4.7549	0.00262732	0.0733013	-1.55665
MICAL2	2.8158	5.64844	4.75149	0.00263707	0.0734721	-1.56067
FAM84B	-1.81546	6.5511	-4.74999	0.00264137	0.0734909	-1.56243
ANKRD13C	1.38682	6.25403	4.74565	0.00265385	0.0737369	-1.56754
POMP	1.06438	11.4502	4.72802	0.00270519	0.074856	-1.58832
SPG20	1.79565	4.59739	4.72251	0.00272147	0.0751015	-1.59482
THRB	-2.94127	5.22954	-4.71807	0.00273467	0.0752609	-1.60006
PRRG4	-3.12857	7.08767	-4.70467	0.00277493	0.0762656	-1.61591
NRP1	2.48868	4.46516	4.70172	0.00278388	0.0764078	-1.61939
HAUS6	1.58099	7.9944	4.6947	0.00280531	0.0768193	-1.62771
SPRY2	5.92331	7.20332	4.69175	0.00281438	0.0769049	-1.63121
CD59	2.15433	9.9376	4.69085	0.00281716	0.0769049	-1.63227
C2orf44	1.14797	4.03812	4.6894	0.00282163	0.0769236	-1.63399
MAL2	-7.86216	9.41536	-4.68658	0.00283035	0.0769717	-1.63734
SYT1	-4.97458	6.63312	-4.68637	0.00283099	0.0769717	-1.63758
AGPS	4.64408	5.57363	4.67892	0.00285417	0.0774415	-1.64642
DFNA5	5.08443	7.60261	4.67837	0.0028559	0.0774415	-1.64708
KIAA1704	1.08534	8.70541	4.67642	0.002862	0.0775032	-1.64939
MYST2	-2.20689	8.6507	-4.67455	0.00286788	0.0775589	-1.65161
TNFAIP8L1	2.25204	6.67132	4.67128	0.00287818	0.0776983	-1.6555
NUP153	1.19599	6.76141	4.66948	0.00288386	0.0776983	-1.65764
PPP1R3D	-2.52109	5.99618	-4.66925	0.00288458	0.0776983	-1.65791
STARD4	1.76338	7.62078	4.66734	0.00289065	0.0776983	-1.66019
LEMD3	-1.51444	10.2794	-4.66685	0.00289219	0.0776983	-1.66076
PVRL4	-2.52824	4.10653	-4.66403	0.00290116	0.0778363	-1.66412
ZNF443	-1.91221	8.58853	-4.66059	0.00291214	0.0778768	-1.66821
SEC16A	-1.51356	10.8169	-4.65995	0.00291419	0.0778768	-1.66898
AOX1	3.2943	4.59442	4.65305	0.00293635	0.0781558	-1.67719
SLC37A1	-1.81954	3.85534	-4.65297	0.00293661	0.0781558	-1.67728
KIAA1524	2.01917	7.59773	4.65191	0.00294004	0.0781558	-1.67855
MVP	2.44124	8.4042	4.65033	0.00294514	0.0781888	-1.68042
TLN1	1.10284	4.48857	4.64694	0.00295616	0.0783553	-1.68447
SMARCD2	-2.84138	8.80403	-4.64484	0.002963	0.0783553	-1.68698
BCL7A	-2.48843	5.19368	-4.6427	0.00296998	0.0784377	-1.68953
C3orf26	1.7335	10.5519	4.63867	0.00298316	0.0786833	-1.69433
RAB5B	-1.45973	8.129	-4.62859	0.00301651	0.0794596	-1.70637
OGFRL1	3.02307	7.99681	4.62703	0.00302169	0.0794927	-1.70823
ASAP1	1.85352	7.96175	4.62576	0.00302592	0.0795009	-1.70975
TMEM201	1.46642	6.54918	4.62367	0.0030329	0.0795403	-1.71225
QPRT	-6.27148	7.72798	-4.62297	0.00303526	0.0795403	-1.71309
CTTNBP2NL	1.61418	6.4844	4.61866	0.00304973	0.0798163	-1.71824
SSH1	1.12857	4.79461	4.60749	0.00308759	0.0805991	-1.73161
SYTL1	-4.69971	6.10501	-4.60446	0.00309797	0.0806973	-1.73525
BLVRB	-2.54389	11.4339	-4.60209	0.00310608	0.0806973	-1.73808
PARP4	1.94368	8.61504	4.60175	0.00310726	0.0806973	-1.73849
ESPN	-1.04196	3.1415	-4.59329	0.00313651	0.0813526	-1.74864
RAG1AP1	-2.24003	9.67458	-4.59028	0.00314698	0.08152	-1.75226
ANKH	2.17679	3.80718	4.58412	0.00316853	0.0817039	-1.75965
KLRG2	-5.04343	5.2206	-4.58266	0.00317369	0.0817039	-1.76141
C2orf64	-1.35767	9.00263	-4.58118	0.0031789	0.0817039	-1.76319
ODF2L	1.52523	4.7011	4.58084	0.00318007	0.0817039	-1.76359
FBN1	6.07436	5.39317	4.58051	0.00318126	0.0817039	-1.76399
ALDH6A1	-3.4099	5.77072	-4.58022	0.00318227	0.0817039	-1.76434
C19orf21	-2.3683	6.8874	-4.57098	0.0032151	0.0823383	-1.77546
BTN2A1	1.65946	6.50712	4.56234	0.00324611	0.0828187	-1.78586
DUSP7	1.85413	5.07981	4.5588	0.0032589	0.0830406	-1.79012
ARSJ	4.48514	6.82967	4.54684	0.00330261	0.0838385	-1.80455
GEMIN4	1.47289	7.51746	4.53872	0.00333264	0.0843893	-1.81436
HIST1H4H	-1.96131	4.25621	-4.52545	0.00338239	0.0851387	-1.83041
AKTIP	-2.03007	8.24238	-4.52522	0.00338327	0.0851387	-1.83069
TGFBI	8.59237	9.5347	4.52387	0.00338835	0.0851387	-1.83232
GLRX	3.06329	9.44163	4.52275	0.00339261	0.0851387	-1.83368
GCNT2	3.0718	4.87528	4.52116	0.00339865	0.0851387	-1.83561
ZEB2	1.69731	3.14075	4.52056	0.00340093	0.0851387	-1.83633
LY6K	4.37838	4.71716	4.52003	0.00340296	0.0851387	-1.83698
GLTSCR2	-1.05286	9.6116	-4.52	0.00340305	0.0851387	-1.837
PLEKHG6	-2.90969	4.16686	-4.5197	0.0034042	0.0851387	-1.83737
C18orf54	1.38591	4.8975	4.51795	0.00341087	0.08514	-1.83949
TOM1L1	-3.39282	8.61305	-4.51748	0.00341265	0.08514	-1.84006
SHROOM2	-2.86355	5.05326	-4.51465	0.00342347	0.0852946	-1.84349
CASP4	2.89045	5.14603	4.50527	0.00345964	0.085995	-1.85487
CEBPA	-4.35569	6.25016	-4.50408	0.00346425	0.0860042	-1.85631
DENND5A	1.70252	9.44727	4.49642	0.00349412	0.0866396	-1.86561
PPP3CC	2.55056	6.46032	4.49499	0.00349976	0.0866735	-1.86736
ARAP2	-1.1661	3.74512	-4.48872	0.00352446	0.0871789	-1.87498
ARHGAP18	3.34793	7.77545	4.4875	0.00352929	0.087187	-1.87646
LOC388588	-2.20536	5.37685	-4.48647	0.00353339	0.087187	-1.87772
TPD52L1	-5.56729	9.66737	-4.48407	0.0035429	0.0872319	-1.88063
GCA	-4.42093	8.17087	-4.48384	0.00354381	0.0872319	-1.88091
DMKN	-4.01687	6.38682	-4.48046	0.00355732	0.0874558	-1.88503
FTSJ1	1.50885	8.62685	4.47941	0.00356153	0.0874558	-1.88631
C17orf100	-1.21812	4.00594	-4.47767	0.0035685	0.0875211	-1.88843
FAM110A	-1.72298	5.69944	-4.4726	0.00358889	0.0878086	-1.89459
MAPT	-3.08506	4.94288	-4.46523	0.00361879	0.0882168	-1.90358
CRIP2	-4.51615	7.97586	-4.46456	0.00362151	0.0882168	-1.90439
RND3	2.75669	10.2657	4.46455	0.00362155	0.0882168	-1.90441
MMAB	-1.72071	5.60179	-4.46128	0.00363492	0.0882168	-1.9084
TFPI	5.19884	6.12177	4.45963	0.0036417	0.0882168	-1.91041
KLHL5	1.9328	7.58297	4.4587	0.00364553	0.0882168	-1.91155
SEMA4A	-1.77984	3.17827	-4.45784	0.00364906	0.0882168	-1.9126
PRR5L	1.24156	3.17528	4.45397	0.003665	0.0882289	-1.91732
EIF4B	-1.42599	10.1513	-4.45342	0.00366731	0.0882289	-1.918
RBMS1	2.16124	9.65499	4.45158	0.00367491	0.0882289	-1.92024
SH3KBP1	4.23894	7.93398	4.45152	0.00367515	0.0882289	-1.92032
MB	-5.52229	7.87522	-4.4513	0.00367605	0.0882289	-1.92058
LOC100506676	1.65707	7.61867	4.44014	0.00372268	0.0890413	-1.93423
NHLRC3	-1.00418	6.32406	-4.43842	0.00372993	0.0891098	-1.93634
GNAI1	4.94053	7.06774	4.43627	0.00373902	0.0892217	-1.93897
CCDC45	-1.12549	6.34255	-4.42988	0.00376611	0.0895001	-1.94679
CKAP4	1.02784	8.04714	4.42914	0.00376929	0.0895001	-1.9477
GSTO2	-5.77827	6.2201	-4.42868	0.00377124	0.0895001	-1.94826
PHC2	1.06242	5.97723	4.42833	0.00377274	0.0895001	-1.94869
GJA1	7.87502	8.76566	4.42614	0.0037821	0.0895062	-1.95137
LOC100134229	-1.96552	5.62564	-4.42584	0.00378337	0.0895062	-1.95174
MELK	1.66039	11.8887	4.42093	0.00380447	0.0896323	-1.95776
RPS6KA6	-1.21368	2.92681	-4.42085	0.00380483	0.0896323	-1.95786
FSTL1	5.59583	5.92725	4.41929	0.00381154	0.0896862	-1.95977
SRI	1.33332	9.30896	4.41813	0.00381654	0.0896998	-1.96119
RAB15	-4.12126	6.6864	-4.41277	0.00383981	0.0901422	-1.96777
HDAC9	1.09767	3.194	4.40338	0.00388094	0.0908321	-1.9793
RBM4	-1.98544	7.73293	-4.39929	0.00389904	0.0911107	-1.98434
PI4K2A	1.53658	5.3091	4.39463	0.0039197	0.0913564	-1.99006
C1orf174	1.19945	8.07869	4.39318	0.0039262	0.0913564	-1.99185
CHM	1.13115	5.32752	4.39263	0.00392864	0.0913564	-1.99253
EIF5A2	3.75524	5.59157	4.39155	0.00393346	0.0913564	-1.99385
COL4A2	4.65079	5.11879	4.39099	0.00393598	0.0913564	-1.99455
CENPV	3.48174	5.48609	4.38412	0.00396688	0.0917764	-2.00301
AVEN	1.50193	8.59173	4.38281	0.00397277	0.0917764	-2.00462
LPAR1	3.23455	6.73102	4.3816	0.00397827	0.0917989	-2.00612
C9orf21	3.29445	8.53073	4.37904	0.00398988	0.0919621	-2.00927
PSD4	-1.04465	3.66678	-4.37183	0.00402278	0.0924417	-2.01816
DIMT1L	1.42579	8.17198	4.37149	0.00402435	0.0924417	-2.01858
TUBB6	3.17658	11.0295	4.3673	0.00404361	0.0927128	-2.02375
AP1M1	1.78481	6.82401	4.36691	0.0040454	0.0927128	-2.02423
CYB5R3	1.25334	8.82984	4.36594	0.00404987	0.0927128	-2.02542
LPAR2	-2.47077	4.64863	-4.36485	0.00405494	0.0927242	-2.02678
SOAT1	3.81157	7.6531	4.3612	0.00407187	0.0929375	-2.03129
VAV3	-3.89822	5.72795	-4.36086	0.00407343	0.0929375	-2.0317
ASCL2	-2.42578	4.16892	-4.3522	0.00411396	0.0935464	-2.04241
SDPR	3.22245	3.90056	4.34808	0.00413334	0.093801	-2.0475
GEM	5.14021	6.16315	4.34786	0.0041344	0.093801	-2.04778
MXD4	-1.04942	6.63161	-4.34307	0.0041571	0.0941055	-2.05371
FTL	1.80538	14.5581	4.33717	0.00418528	0.0942839	-2.06101
CLDN7	-5.9294	7.31265	-4.337	0.0041861	0.0942839	-2.06123
LOC158960	-2.27082	7.74364	-4.33699	0.00418615	0.0942839	-2.06124
DCXR	-2.82537	11.0767	-4.33568	0.00419245	0.0942839	-2.06287
GADD45A	3.00681	10.5884	4.33399	0.00420055	0.0943518	-2.06496
TGFBR3	4.33529	5.58447	4.3295	0.00422222	0.0947337	-2.07052
SRPX	6.44304	6.69225	4.32808	0.00422911	0.0947834	-2.07229
VGLL3	5.18847	4.96593	4.32567	0.00424081	0.0948631	-2.07528
MAFG	1.44792	6.57881	4.32542	0.00424202	0.0948631	-2.07558
THAP9	-1.08085	3.31629	-4.3191	0.00427292	0.0954082	-2.08344
GRAMD4	-1.82512	7.49844	-4.31727	0.00428187	0.0954082	-2.0857
GABRE	3.8985	4.17333	4.31654	0.00428548	0.0954082	-2.08661
LUZP1	1.34498	6.33692	4.31011	0.00431725	0.0958061	-2.09461
ARHGEF37	-1.97121	4.40165	-4.30604	0.00433746	0.0961305	-2.09966
CD44	3.59619	6.89816	4.30527	0.00434135	0.0961305	-2.10063
RRP9	1.46476	5.41568	4.30366	0.00434938	0.0962034	-2.10263
FN1	5.05973	7.66538	4.29127	0.00441184	0.097206	-2.11805
GRIP1	-2.05818	4.07354	-4.29117	0.00441237	0.097206	-2.11818
MKS1	-1.1687	3.92861	-4.29042	0.00441618	0.097206	-2.11912
NAV3	1.60482	3.32244	4.28993	0.00441867	0.097206	-2.11973
IFIT5	4.07058	6.91216	4.28506	0.00444352	0.0973185	-2.12579
C2orf29	-1.37595	9.38885	-4.28436	0.00444713	0.0973185	-2.12667
AGPAT4	2.99609	3.98279	4.28371	0.00445046	0.0973185	-2.12748
PDGFB	-1.01568	3.41177	-4.28296	0.00445428	0.0973185	-2.12841
ERLIN1	1.23178	7.99159	4.28207	0.00445886	0.0973185	-2.12952
NIT1	-1.30284	4.09955	-4.28179	0.00446032	0.0973185	-2.12987
JUN	1.42709	8.4959	4.28143	0.00446217	0.0973185	-2.13032
VAMP3	1.5468	9.28443	4.27776	0.00448112	0.0974443	-2.13491
CTPS2	-1.90535	8.02982	-4.27752	0.00448235	0.0974443	-2.1352
TMCC1	-1.64528	6.04945	-4.27295	0.00450605	0.0978546	-2.14091
EFNA5	1.48834	5.91385	4.26765	0.00453372	0.0983502	-2.14753
FUK	-2.33816	7.69594	-4.26552	0.00454492	0.0984075	-2.1502
FGFR3	-2.20926	4.62424	-4.2653	0.00454606	0.0984075	-2.15047
SH3GLB1	1.31842	9.90986	4.26051	0.00457132	0.0988487	-2.15646
IRF6	-2.80825	3.65403	-4.24964	0.00462919	0.0998089	-2.17007
LCMT1	-1.04747	10.474	-4.24929	0.00463104	0.0998089	-2.1705
FREM2	-6.15051	5.38455	-4.24848	0.00463541	0.0998089	-2.17152
EXOSC8	1.17227	11.8515	4.24706	0.00464304	0.0998672	-2.1733
CHFR	-1.28616	7.73652	-4.24228	0.00466882	0.100284	-2.17928
NCAPG	1.49999	10.798	4.23804	0.00469183	0.100541	-2.1846
SUV420H1	-1.76001	8.31608	-4.23456	0.00471078	0.100663	-2.18896
CD83	1.61976	5.22555	4.23398	0.00471397	0.100663	-2.18969
EFHD2	2.09548	7.65425	4.23383	0.00471479	0.100663	-2.18988
LRRC8A	1.77689	8.38049	4.2265	0.00475507	0.101286	-2.19908
TMEM41A	-1.12779	8.35453	-4.22581	0.00475894	0.101286	-2.19996
NKX3-1	1.39129	3.50932	4.21994	0.00479148	0.101773	-2.20733
TOMM5	1.38376	12.8764	4.21807	0.0048019	0.101773	-2.20967
SLIT2	4.23772	6.16839	4.21431	0.00482298	0.102037	-2.21441
RAB1B	-1.02526	10.2795	-4.21315	0.00482946	0.102037	-2.21586
LOC100507463	2.2778	3.82915	4.20874	0.00485432	0.102283	-2.22141
STK17B	1.54732	4.58106	4.20775	0.00485992	0.102283	-2.22266
SLC39A13	1.27531	5.71414	4.20526	0.00487402	0.102445	-2.22579
ISOC1	-2.73458	11.1427	-4.20256	0.0048894	0.102655	-2.2292
FAM57A	3.23132	5.84528	4.20085	0.00489918	0.102655	-2.23136
C12orf66	-3.05423	6.42013	-4.19897	0.0049099	0.102738	-2.23372
MAP4K3	-1.3277	9.79282	-4.19688	0.00492186	0.102738	-2.23635
MTMR4	-2.0623	9.21927	-4.19671	0.00492284	0.102738	-2.23656
SERPINE1	5.75608	5.69839	4.19542	0.00493029	0.102738	-2.2382
CCDC6	-1.43412	8.85181	-4.19507	0.00493227	0.102738	-2.23863
LOC100190986	-1.3383	6.09754	-4.19042	0.0049591	0.102779	-2.2445
MT1P2	2.71133	12.2502	4.18955	0.00496415	0.102779	-2.2456
USP1	1.3736	11.2039	4.18935	0.00496533	0.102779	-2.24585
KCTD12	4.15373	7.35035	4.1887	0.00496908	0.102779	-2.24667
HR	-1.24781	4.3463	-4.18792	0.0049736	0.102779	-2.24765
DPY19L2P2	3.12811	5.17209	4.1875	0.00497602	0.102779	-2.24818
YBX2	-3.51541	4.29627	-4.17997	0.00501999	0.10333	-2.25769
TEX10	1.12631	6.44906	4.17983	0.00502081	0.10333	-2.25786
EPB41L5	-2.19986	4.63388	-4.1784	0.00502923	0.103351	-2.25967
OCLN	-2.26245	5.83392	-4.17497	0.00504945	0.103612	-2.26401
TMEM30A	1.52711	9.32854	4.17452	0.00505212	0.103612	-2.26458
SEPP1	-4.16977	5.13813	-4.17347	0.00505827	0.103633	-2.2659
TGFBR2	3.62163	5.4267	4.17242	0.00506453	0.103657	-2.26723
PTPLA	2.04708	7.51392	4.17154	0.0050697	0.103658	-2.26834
FLNA	2.35614	9.736	4.16743	0.0050942	0.103974	-2.27355
TMEM79	-2.5127	6.18576	-4.16722	0.00509543	0.103974	-2.27381
NOL7	1.00852	9.66451	4.16425	0.0051132	0.104044	-2.27757
SOX2	-1.352	3.05194	-4.16258	0.00512318	0.104122	-2.27968
UQCRC2	-1.51987	9.85765	-4.16034	0.00513664	0.104277	-2.28251
MT2A	2.33155	14.2014	4.15934	0.00514267	0.104277	-2.28378
FAM132B	4.01393	5.54378	4.15701	0.00515676	0.104282	-2.28673
NEGR1	1.20908	2.84609	4.15603	0.00516267	0.104297	-2.28797
GBP3	4.96341	7.27891	4.14945	0.00520264	0.105	-2.29631
ADAP1	-2.23985	5.06946	-4.14687	0.00521842	0.105214	-2.29958
LOC93622	-2.06888	8.92025	-4.1439	0.00523661	0.10545	-2.30334
EIF2B3	1.62558	9.3567	4.14327	0.00524053	0.10545	-2.30415
RAB11FIP1	-2.74692	7.80897	-4.14206	0.00524798	0.105495	-2.30568
FAM200B	1.69404	8.60938	4.13934	0.00526476	0.105563	-2.30913
POLR1E	1.84682	6.11757	4.13898	0.00526697	0.105563	-2.30958
THNSL2	-1.11781	3.50488	-4.13389	0.00529858	0.10599	-2.31605
C17orf91	3.27273	8.26725	4.13303	0.00530394	0.10599	-2.31714
PSMB9	5.84054	6.50869	4.13014	0.00532201	0.106164	-2.32082
ARSD	-2.69032	5.81472	-4.12885	0.00533006	0.106164	-2.32245
PLXNA2	1.27621	2.92726	4.12773	0.00533709	0.106164	-2.32387
ADCY6	-1.81782	7.29551	-4.12735	0.00533952	0.106164	-2.32436
SLC2A10	-6.38534	7.17359	-4.12659	0.00534425	0.106164	-2.32532
KCNK1	-4.12594	6.07157	-4.12656	0.00534449	0.106164	-2.32537
ADAMTS6	2.83965	3.72633	4.12458	0.00535694	0.106164	-2.32788
KIFC2	-1.8536	7.90676	-4.12413	0.00535978	0.106164	-2.32845
INHBB	-5.93036	7.66899	-4.12227	0.00537151	0.106293	-2.33082
ZNF823	-1.20918	8.23014	-4.11863	0.00539461	0.106646	-2.33545
CAPN7	-1.05313	8.82176	-4.11611	0.00541061	0.106717	-2.33865
TPRN	-1.64651	6.48347	-4.11476	0.00541923	0.106717	-2.34037
RAI14	4.3624	9.97963	4.11063	0.00544568	0.106978	-2.34563
PIP4K2C	-1.52629	9.8282	-4.1102	0.00544846	0.106978	-2.34618
SECISBP2	-1.17342	8.80538	-4.10977	0.00545122	0.106978	-2.34673
COQ5	-2.05009	10.4855	-4.10886	0.00545705	0.106978	-2.34788
CD320	3.59209	7.62109	4.10804	0.00546237	0.106978	-2.34893
UPP1	4.88748	6.83746	4.10776	0.00546416	0.106978	-2.34929
MACROD1	-2.17493	6.58124	-4.10447	0.0054854	0.107008	-2.35348
SGOL1	1.05648	5.45973	4.10426	0.00548679	0.107008	-2.35375
DUSP6	4.24291	8.51958	4.09987	0.00551528	0.107254	-2.35935
NAB1	1.39915	4.58339	4.09809	0.0055269	0.107325	-2.36162
MICALL1	2.06835	7.73205	4.09738	0.0055315	0.107325	-2.36252
SH2D5	2.68431	3.90808	4.09573	0.00554228	0.107325	-2.36462
PPP2R5A	-1.20068	5.60221	-4.09507	0.0055466	0.107325	-2.36546
PIGK	1.25441	6.63845	4.09445	0.00555067	0.107325	-2.36625
RNF13	-1.30616	10.5094	-4.09269	0.00556223	0.107339	-2.3685
ZC3H12C	2.01025	4.407	4.09258	0.00556298	0.107339	-2.36865
RAB11FIP2	1.95509	7.83905	4.09193	0.00556725	0.107339	-2.36947
PHKA2	-1.08128	4.95282	-4.08856	0.0055895	0.107399	-2.37378
JHDM1D	-2.28745	5.17917	-4.08819	0.00559188	0.107399	-2.37424
C1orf115	-2.92773	4.26754	-4.08754	0.0055962	0.107399	-2.37508
LNX1	-1.72717	4.74444	-4.08745	0.00559682	0.107399	-2.3752
ERAP1	1.43681	4.66913	4.08443	0.00561681	0.107602	-2.37905
C1orf9	-1.18498	10.8247	-4.07721	0.00566503	0.1084	-2.38827
MYB	-2.92035	4.90389	-4.07547	0.00567675	0.108497	-2.39051
C12orf75	3.49451	10.7258	4.07487	0.00568079	0.108497	-2.39127
NCRNA00263	-3.49531	4.69738	-4.07136	0.00570446	0.10882	-2.39576
SLC39A14	1.09825	5.01428	4.07011	0.00571287	0.10882	-2.39736
CDK6	1.71341	4.37829	4.06998	0.0057138	0.10882	-2.39753
DPH3	1.11132	9.61511	4.06839	0.00572455	0.108851	-2.39956
SPRED1	1.78858	5.8663	4.06771	0.00572915	0.108851	-2.40043
STK17A	2.32467	6.28735	4.06736	0.00573152	0.108851	-2.40087
BTN3A3	3.09322	5.3541	4.0633	0.00575921	0.108957	-2.40608
ACO1	3.01101	8.20875	4.06208	0.00576755	0.108957	-2.40764
EFNA1	-3.2483	9.44198	-4.06134	0.00577259	0.108957	-2.40858
CBX4	-1.41299	7.48232	-4.06103	0.00577472	0.108957	-2.40898
DDX60L	2.0525	4.0223	4.05708	0.00580188	0.109266	-2.41405
WDR36	1.58702	7.65163	4.05328	0.0058281	0.109655	-2.41891
LASS6	-1.59743	7.58255	-4.05229	0.00583497	0.109655	-2.42018
RAGE	3.9976	6.92604	4.05107	0.00584344	0.109655	-2.42175
TAF9	1.4202	11.9588	4.05062	0.00584656	0.109655	-2.42233
PFAS	1.60935	9.29249	4.05019	0.00584957	0.109655	-2.42288
BCAS1	-2.6069	3.7698	-4.04349	0.00589635	0.11043	-2.43148
LOC100506517	-1.52919	6.04526	-4.04176	0.00590844	0.11053	-2.43369
CHST3	1.30993	5.32297	4.04117	0.00591261	0.11053	-2.43445
GINS2	-1.20438	6.20701	-4.03729	0.00594001	0.11073	-2.43944
CCDC123	1.09881	4.56409	4.03707	0.00594152	0.11073	-2.43972
WLS	4.66148	7.20265	4.03704	0.00594173	0.11073	-2.43976
ULK1	-3.02545	6.04655	-4.03656	0.00594512	0.11073	-2.44037
RHEBL1	2.99193	3.74586	4.0344	0.00596046	0.110914	-2.44315
C11orf24	1.09416	8.08829	4.03233	0.00597514	0.111085	-2.44581
HEG1	5.61168	7.69953	4.03068	0.0059869	0.111202	-2.44793
PBK	1.24168	11.7794	4.02245	0.00604595	0.111889	-2.45852
LRRC8B	-1.70768	3.98196	-4.02064	0.00605899	0.111973	-2.46085
PRAF2	1.94257	6.81772	4.02	0.00606362	0.111973	-2.46167
ULBP2	3.28456	6.77816	4.01952	0.00606708	0.111973	-2.46229
C6orf211	-2.02161	11.8678	-4.01558	0.00609566	0.112398	-2.46736
C6orf1	1.70346	7.68323	4.01411	0.00610638	0.112494	-2.46925
MT1X	2.93323	12.4704	4.01232	0.00611944	0.112572	-2.47156
PKM2	1.67379	9.89291	4.01201	0.00612174	0.112572	-2.47196
EID3	1.71783	3.27651	4.00997	0.00613661	0.112744	-2.47458
BIRC3	3.84492	6.1905	4.0044	0.00617758	0.113394	-2.48176
CYB561	-1.76735	8.35631	-4.00177	0.00619708	0.113546	-2.48516
C3orf64	3.64677	7.55685	3.99932	0.00621526	0.113776	-2.48832
RRP36	1.17322	9.439	3.99423	0.00625322	0.113934	-2.49489
TRPT1	-1.43595	9.2357	-3.99373	0.00625695	0.113934	-2.49553
SLC22A5	-1.93261	6.57809	-3.99365	0.00625758	0.113934	-2.49564
RGNEF	2.00916	4.83527	3.99131	0.00627513	0.114145	-2.49866
LHFPL2	2.9001	7.92344	3.98875	0.00629436	0.114145	-2.50196
ULK3	-1.45466	7.05784	-3.98223	0.00634374	0.114782	-2.51039
COPZ2	1.83854	4.5412	3.98118	0.00635174	0.114824	-2.51175
NCRNA00287	-1.16297	3.61394	-3.98016	0.00635946	0.114861	-2.51306
TRIM45	-1.94081	5.88359	-3.97921	0.00636678	0.114891	-2.5143
DOPEY2	-1.31955	5.07413	-3.97212	0.00642115	0.115582	-2.52348
EID2B	2.5102	5.92696	3.97199	0.00642215	0.115582	-2.52364
ZBTB6	-1.88931	4.21204	-3.96842	0.00644971	0.115811	-2.52826
LOC100507025	-3.55476	6.86819	-3.96812	0.00645204	0.115811	-2.52865
REEP6	-5.52006	6.09308	-3.96597	0.00646869	0.115874	-2.53143
NINJ1	-1.67515	8.36478	-3.96546	0.00647269	0.115874	-2.5321
ZFYVE21	-1.71719	9.93893	-3.96294	0.00649233	0.116046	-2.53536
MAMLD1	3.96048	5.23021	3.96203	0.00649943	0.116046	-2.53654
FKRP	1.05138	5.11426	3.95951	0.00651908	0.116294	-2.5398
ANXA10	3.37786	4.7302	3.95659	0.00654204	0.116601	-2.54359
C14orf149	2.51941	7.88595	3.95461	0.00655765	0.116697	-2.54616
KLHL21	1.52988	8.36208	3.95445	0.00655892	0.116697	-2.54637
ASAM	4.22741	4.37872	3.95256	0.00657383	0.11686	-2.54882
PTTG1	1.20314	13.1015	3.9481	0.00660918	0.117221	-2.5546
SHCBP1	2.03307	10.9484	3.94781	0.00661152	0.117221	-2.55498
CCNG2	-1.25464	6.67649	-3.94433	0.00663929	0.117582	-2.5595
MTHFD2L	1.08831	4.32233	3.94381	0.00664342	0.117582	-2.56017
POC1B	-1.35015	9.41848	-3.94257	0.00665337	0.117655	-2.56178
COG4	-1.34051	8.74783	-3.94042	0.00667058	0.11766	-2.56457
SETD6	-2.23205	7.23038	-3.94036	0.00667108	0.11766	-2.56465
XAF1	3.88126	4.544	3.93579	0.00670791	0.118207	-2.57059
COL13A1	3.43729	4.79759	3.92877	0.00676502	0.118832	-2.57972
POLI	-1.78239	6.84979	-3.92855	0.0067668	0.118832	-2.58001
ENPP5	-4.49497	4.82664	-3.92776	0.00677324	0.118842	-2.58103
SGCE	3.89129	9.30829	3.92479	0.00679754	0.119022	-2.58489
MMP14	-1.00919	5.91354	-3.92462	0.00679899	0.119022	-2.58512
CMTM3	1.98569	3.71659	3.92407	0.00680345	0.119022	-2.58583
KTI12	1.97382	6.37689	3.92293	0.00681282	0.119022	-2.58731
ZFP36	-1.54731	8.22945	-3.9216	0.00682383	0.119112	-2.58905
IL8	4.02371	9.67588	3.91659	0.00686521	0.119628	-2.59557
FBRSL1	-1.6835	5.41988	-3.91388	0.00688779	0.119816	-2.59911
ETFA	-1.24836	13.3369	-3.91281	0.00689665	0.119867	-2.6005
CHDH	-2.05181	3.88446	-3.91128	0.00690946	0.119987	-2.6025
CGN	-3.93428	4.36176	-3.90887	0.00692964	0.120176	-2.60564
ACOT4	-5.07276	7.46872	-3.90856	0.00693219	0.120176	-2.60603
CSRP2	5.30074	8.42717	3.90468	0.00696481	0.120432	-2.61109
C9orf7	-1.25723	5.87852	-3.90204	0.00698711	0.12056	-2.61454
CD58	1.91861	7.8127	3.9017	0.00699	0.12056	-2.61498
ZFAND6	-1.98323	7.36074	-3.89879	0.00701468	0.120723	-2.61878
ANKRD28	1.15582	8.71806	3.89681	0.00703156	0.120723	-2.62137
KLF8	-2.6759	3.88197	-3.89674	0.0070321	0.120723	-2.62145
ACOT7	1.28503	8.96581	3.89638	0.0070352	0.120723	-2.62193
MGAT4B	1.05661	10.5566	3.8933	0.00706153	0.120868	-2.62595
IER3	2.06517	13.091	3.88735	0.00711262	0.121538	-2.63372
SCYL3	-1.7455	7.50753	-3.8858	0.00712605	0.121582	-2.63575
MRPL18	1.03177	11.993	3.8818	0.00716074	0.121949	-2.64098
C8orf58	1.0542	4.06771	3.88099	0.00716773	0.121966	-2.64203
LOC100507507	2.439	8.06818	3.87799	0.00719389	0.122117	-2.64596
GLIS3	4.70989	4.61582	3.87787	0.00719493	0.122117	-2.64612
MNX1	-2.67562	7.40111	-3.87411	0.00722785	0.122271	-2.65103
JPH1	-2.11133	4.74174	-3.87241	0.00724281	0.122422	-2.65326
DTX3L	1.87972	9.13572	3.86884	0.00727433	0.122852	-2.65794
DR1	1.27757	7.61901	3.86627	0.0072971	0.123134	-2.6613
B2M	1.08013	11.6207	3.8638	0.00731906	0.123299	-2.66454
RAB3D	-1.85317	5.51201	-3.85923	0.00735987	0.123884	-2.67053
GNA12	1.02463	8.46412	3.85772	0.00737341	0.124009	-2.67251
GAS8	-1.01031	7.26004	-3.85599	0.00738898	0.124168	-2.67478
JAG2	-2.63611	6.01297	-3.85456	0.00740187	0.124282	-2.67666
ZNF48	-1.35793	7.18578	-3.85224	0.0074228	0.124476	-2.6797
TNFAIP8	3.08652	7.84016	3.85127	0.00743159	0.124476	-2.68097
TMC6	-1.70098	4.00674	-3.84899	0.00745226	0.124576	-2.68396
LTBP3	-1.09597	6.62069	-3.84895	0.00745258	0.124576	-2.68401
ACTN4	1.44399	9.60715	3.84787	0.00746243	0.124576	-2.68543
PLRG1	1.10891	9.07264	3.84323	0.00750478	0.12518	-2.69152
PKP3	-1.08515	4.96508	-3.83977	0.00753649	0.125604	-2.69606
BAK1	1.27003	6.27734	3.83826	0.00755044	0.125604	-2.69806
OR7E14P	-2.87295	4.38874	-3.8379	0.00755371	0.125604	-2.69852
KRT19	-5.01935	6.20065	-3.83777	0.00755493	0.125604	-2.69869
MYH9	2.32885	8.79624	3.83425	0.00758746	0.125938	-2.70332
SPC24	1.30913	8.7659	3.8335	0.00759442	0.125951	-2.70431
KIF26A	-1.1673	3.24545	-3.83079	0.00761965	0.126266	-2.70788
KIAA1543	-2.58539	3.96077	-3.82774	0.00764802	0.126584	-2.71188
PEX1	-1.83749	6.67997	-3.82478	0.00767581	0.126854	-2.71578
TP53I11	-1.3284	4.55412	-3.82364	0.00768644	0.126854	-2.71727
YRDC	1.35235	8.74925	3.81902	0.00773002	0.127235	-2.72336
PROS1	2.86449	5.0533	3.81727	0.0077466	0.127235	-2.72566
C7orf68	-2.18532	9.94519	-3.81723	0.00774703	0.127235	-2.72572
RAB32	2.66169	6.57244	3.81722	0.00774713	0.127235	-2.72574
ENTPD2	-1.33662	3.48449	-3.8136	0.0077815	0.127696	-2.7305
RAB3IP	-1.41665	4.36674	-3.81116	0.00780482	0.127784	-2.73372
PLA2G12A	-1.30356	9.11524	-3.81106	0.00780575	0.127784	-2.73385
CDC42SE1	-1.74188	8.49648	-3.80941	0.00782152	0.127939	-2.73602
PLEKHO1	2.36163	5.90467	3.80741	0.00784072	0.128046	-2.73866
MTMR2	2.57324	7.74592	3.80648	0.00784966	0.128062	-2.73989
RCBTB2	1.3451	3.4861	3.80596	0.00785467	0.128062	-2.74057
PFN1	1.05159	13.2363	3.80383	0.00787518	0.128146	-2.74338
VSIG10	-1.46884	5.52086	-3.80349	0.00787843	0.128146	-2.74383
PGAP2	-1.39567	7.6264	-3.79865	0.0079254	0.128704	-2.75022
PPAP2B	3.16603	7.14407	3.79489	0.007962	0.128988	-2.75518
EDEM1	1.47407	8.00577	3.79226	0.00798776	0.129302	-2.75865
LDHA	1.4538	14.804	3.79013	0.00800868	0.129537	-2.76147
GAK	-1.02029	9.04842	-3.78582	0.00805117	0.130121	-2.76716
MALT1	2.52812	7.23119	3.78496	0.0080597	0.130155	-2.7683
RWDD1	2.07241	7.8493	3.78369	0.00807228	0.130255	-2.76998
IFRD2	1.40346	9.82758	3.78006	0.00810833	0.130628	-2.77477
FSD1L	1.46207	4.16265	3.77791	0.0081298	0.130815	-2.77762
TNFAIP3	5.28027	5.83196	3.77761	0.00813282	0.130815	-2.77802
CAP1	1.036	12.3703	3.77526	0.00815632	0.130925	-2.78112
TSPAN31	-2.01822	8.50695	-3.775	0.00815899	0.130925	-2.78147
ANKRD55	1.26204	2.9565	3.77326	0.00817642	0.131101	-2.78377
CLMN	-3.64543	4.58867	-3.77059	0.00820338	0.131349	-2.78731
GPX1	8.93958	9.1655	3.77044	0.00820487	0.131349	-2.7875
TNIP1	1.44463	9.90499	3.7689	0.00822045	0.131481	-2.78954
WRAP53	1.62769	6.38255	3.76835	0.00822608	0.131481	-2.79028
TAF13	2.94166	4.7456	3.7641	0.00826917	0.131962	-2.7959
CTPS	1.82644	9.0866	3.76313	0.00827906	0.132016	-2.79718
PSMB8	5.53913	7.33191	3.75989	0.00831218	0.13244	-2.80148
SLC30A7	1.04424	6.93007	3.75678	0.00834409	0.132544	-2.8056
TRAF3	1.32345	6.44483	3.75636	0.00834841	0.132544	-2.80615
EVI5	1.17772	4.79624	3.75435	0.00836918	0.132618	-2.80883
MICAL1	2.16815	6.14798	3.75372	0.00837569	0.132618	-2.80966
C6orf150	1.04488	4.15701	3.7515	0.00839869	0.132879	-2.81261
KLHL36	-1.4226	7.93599	-3.75079	0.00840597	0.13289	-2.81354
RAD54L	1.0613	7.33122	3.74959	0.00841847	0.132984	-2.81514
C1orf156	-1.03245	8.53251	-3.74799	0.00843514	0.13313	-2.81727
RHPN2	-1.65042	9.29167	-3.74615	0.00845427	0.13313	-2.8197
ZNF385A	-1.14944	3.97696	-3.74555	0.00846054	0.13313	-2.8205
LOC100510542	1.58208	6.5396	3.74324	0.00848472	0.133407	-2.82357
GAR1	1.09952	11.3682	3.74114	0.00850678	0.133507	-2.82636
HDAC11	-1.64134	5.25411	-3.73931	0.00852604	0.133643	-2.82879
C4orf34	-3.08584	7.39072	-3.72921	0.00863315	0.135009	-2.84221
FLJ45340	-1.35641	7.25371	-3.72452	0.00868336	0.135481	-2.84845
LOC344595	3.28851	5.18365	3.72039	0.00872792	0.136052	-2.85395
TET3	-1.28594	5.24486	-3.71988	0.00873341	0.136052	-2.85462
HJURP	1.42279	8.63895	3.71685	0.00876626	0.13632	-2.85866
CAMK2N1	-2.77074	7.49518	-3.71637	0.00877145	0.13632	-2.85929
PLEKHA6	-2.55925	5.72584	-3.71308	0.00880728	0.136673	-2.86367
MREG	-3.58703	7.85533	-3.71076	0.0088327	0.136751	-2.86677
TAF1A	1.4905	7.19422	3.70832	0.00885947	0.136814	-2.87002
RNF114	-1.07973	10.6606	-3.70797	0.00886327	0.136814	-2.87048
MCCC2	-1.38604	5.92733	-3.70717	0.00887208	0.136814	-2.87155
DAB2	2.83552	4.2011	3.70716	0.00887221	0.136814	-2.87157
S100A3	4.47836	4.82714	3.70634	0.00888122	0.136814	-2.87266
STK10	1.82505	5.48528	3.70492	0.00889697	0.136814	-2.87456
DPYSL2	5.62454	10.7519	3.70451	0.00890149	0.136814	-2.87511
HIATL2	1.82972	6.77886	3.70414	0.00890555	0.136814	-2.8756
PCTP	-2.50585	7.74024	-3.70309	0.0089172	0.136814	-2.877
ZNF213	-1.22733	7.6164	-3.70157	0.00893403	0.136968	-2.87903
GCH1	-2.65279	9.29082	-3.70021	0.00894908	0.136992	-2.88083
DNAJB12	1.47357	6.44466	3.69859	0.00896712	0.137164	-2.883
AFTPH	-1.29361	9.31541	-3.69758	0.00897835	0.137233	-2.88434
ZNF296	-3.0219	4.92892	-3.69116	0.00905021	0.138123	-2.89291
ZNF217	-1.66563	11.6157	-3.68638	0.00910423	0.138843	-2.8993
KIF20A	1.32414	10.8535	3.68337	0.00913841	0.139164	-2.90332
TWF2	1.20104	6.95601	3.68331	0.00913902	0.139164	-2.9034
PEX11A	-2.98367	6.15146	-3.68174	0.00915689	0.139175	-2.90549
PRRG2	-1.35505	3.37006	-3.68154	0.0091592	0.139175	-2.90576
LOC100507153	-2.52592	8.10543	-3.68144	0.00916031	0.139175	-2.90589
MLYCD	-1.68955	6.62213	-3.67871	0.00919151	0.139484	-2.90955
AP1G1	-1.18131	8.81106	-3.67766	0.00920357	0.139484	-2.91095
ARHGEF26	-2.96366	5.88097	-3.67667	0.00921493	0.139484	-2.91228
CRIP1	-7.22257	6.9191	-3.67627	0.00921942	0.139484	-2.9128
SENP3	1.17558	6.57598	3.67334	0.00925317	0.139852	-2.91673
CKAP2L	1.99815	7.47397	3.67099	0.00928036	0.14006	-2.91988
PER2	-1.18351	5.24016	-3.67095	0.00928073	0.14006	-2.91992
UNG	-1.38552	10.6275	-3.66911	0.00930212	0.140183	-2.92239
ACTR3	1.00996	9.46092	3.66906	0.00930271	0.140183	-2.92246
CYP20A1	1.65155	6.54822	3.6675	0.00932076	0.140303	-2.92454
ZKSCAN1	-1.26974	6.50224	-3.66677	0.00932923	0.140303	-2.92552
ZBTB41	-1.8	9.93973	-3.66234	0.00938092	0.140631	-2.93145
FBXW4	-1.4074	8.57604	-3.6613	0.00939316	0.140672	-2.93285
BOLA1	-2.70172	7.70368	-3.66071	0.00940006	0.140672	-2.93364
LOC645249	-2.95414	3.83088	-3.6592	0.00941772	0.140766	-2.93565
SKA3	1.45936	7.06849	3.65743	0.00943862	0.140871	-2.93803
RAD9A	-1.85361	6.48962	-3.65395	0.00947971	0.141226	-2.9427
MBTD1	-1.01746	6.74899	-3.6536	0.00948382	0.141226	-2.94316
ASPSCR1	-1.46453	5.77183	-3.65353	0.00948464	0.141226	-2.94325
PTTG3P	1.24314	9.09412	3.65107	0.00951385	0.141279	-2.94655
NCRNA00294	1.1497	7.60773	3.65083	0.00951663	0.141279	-2.94687
CA8	-1.47627	3.09977	-3.64935	0.0095343	0.141279	-2.94886
CYP2J2	-3.32153	4.14532	-3.64749	0.00955653	0.141433	-2.95136
DAAM1	-1.7498	6.418	-3.64709	0.00956127	0.141433	-2.95189
ZBTB47	1.34192	5.27729	3.64661	0.00956695	0.141433	-2.95253
PKD2	1.52991	9.52759	3.64527	0.00958305	0.141568	-2.95433
CSGALNACT2	1.10721	6.91707	3.64231	0.00961861	0.14199	-2.95831
N4BP3	-1.76996	3.92751	-3.64115	0.00963257	0.142093	-2.95987
CALCOCO2	-1.17736	5.94758	-3.63875	0.00966151	0.142416	-2.96309
MT1H	2.61882	11.8894	3.63765	0.00967473	0.142507	-2.96455
DSC2	-3.15209	4.2006	-3.6358	0.00969717	0.142722	-2.96704
ZHX2	-1.25735	4.66283	-3.63383	0.00972121	0.142722	-2.9697
SPOP	-1.42647	8.65256	-3.63256	0.00973663	0.142722	-2.9714
C14orf167	-1.62047	5.74979	-3.63241	0.00973846	0.142722	-2.9716
PTPN6	-2.67336	6.32622	-3.6324	0.00973859	0.142722	-2.97161
NTN4	3.84096	9.01895	3.62381	0.00984386	0.143641	-2.98315
P4HTM	-1.68176	8.70557	-3.62378	0.00984428	0.143641	-2.98319
C20orf54	-1.51772	3.87071	-3.62317	0.0098518	0.143641	-2.98401
TXNDC16	-1.47684	8.41456	-3.62268	0.0098579	0.143641	-2.98468
TNC	3.66861	4.67284	3.61761	0.00992078	0.143996	-2.9915
C1orf106	-3.52564	6.86694	-3.61728	0.00992486	0.143996	-2.99194
KRT8	-3.07986	7.5644	-3.61656	0.00993386	0.144023	-2.99291
LOC100506718	3.33668	4.07351	3.61275	0.00998135	0.144527	-2.99803
SLC39A1	-1.05058	8.44793	-3.61263	0.00998289	0.144527	-2.9982
CAV1	9.30329	9.7836	3.61201	0.00999063	0.144533	-2.99903
SEC61A1	1.36867	7.44267	3.61024	0.0100129	0.144652	-3.00142
OAZ3	-1.58302	3.75219	-3.60395	0.0100922	0.145488	-3.00988
C9orf40	2.13771	8.38697	3.60111	0.0101284	0.145862	-3.01371
SERPINH1	2.22925	10.1312	3.60032	0.0101384	0.145862	-3.01477
C10orf32	-1.34119	9.82008	-3.60021	0.0101398	0.145862	-3.01492
SLC22A4	3.27319	4.91569	3.5968	0.0101834	0.146106	-3.01952
FAM20C	1.1366	4.40538	3.59563	0.0101984	0.146106	-3.02111
C12orf34	-1.10807	3.1184	-3.59552	0.0101998	0.146106	-3.02125
KCNQ5	1.90373	3.53226	3.59487	0.0102081	0.146106	-3.02212
KLHDC9	-3.88168	6.43964	-3.59405	0.0102187	0.146106	-3.02323
MBNL3	-1.99215	3.72721	-3.59382	0.0102216	0.146106	-3.02354
SPINT2	-8.07663	8.82592	-3.59297	0.0102326	0.146161	-3.02469
WDR35	1.2508	6.41259	3.59056	0.0102636	0.146501	-3.02794
FZD3	-2.99408	5.30181	-3.58679	0.0103124	0.14699	-3.03302
ZDHHC2	2.59583	5.34065	3.58441	0.0103434	0.147225	-3.03624
RPS6KA5	-1.2288	5.40108	-3.58175	0.0103781	0.14755	-3.03983
ANXA2P2	1.64304	12.5172	3.58143	0.0103822	0.14755	-3.04026
LPXN	1.88043	5.69844	3.58099	0.0103881	0.14755	-3.04086
BCAM	-1.46536	4.01177	-3.57973	0.0104046	0.147578	-3.04256
ATIC	-1.12184	11.4093	-3.57794	0.010428	0.147746	-3.04498
C16orf57	1.36419	6.08931	3.57772	0.010431	0.147746	-3.04528
LMF1	-1.06909	3.55325	-3.57583	0.0104558	0.14788	-3.04783
CDC42EP3	4.68285	7.51222	3.57354	0.010486	0.148008	-3.05092
SURF1	-1.25262	8.38116	-3.57171	0.0105103	0.148248	-3.0534
ZNF630	-2.40164	4.74039	-3.56788	0.0105612	0.148862	-3.05858
NLK	-1.44899	7.67592	-3.56093	0.0106542	0.150051	-3.06797
MPZL3	-1.85906	3.27418	-3.55959	0.0106722	0.150051	-3.06978
TRIM59	-3.2289	6.41124	-3.55883	0.0106825	0.150051	-3.07081
PID1	1.93569	3.2225	3.5568	0.0107099	0.15021	-3.07356
C5	-2.40404	5.38297	-3.55635	0.0107161	0.15021	-3.07418
EFNA4	-2.21431	8.19926	-3.55541	0.0107288	0.150211	-3.07545
LYN	4.11517	6.78184	3.55361	0.0107532	0.150295	-3.07788
TGM2	1.4354	3.03504	3.5529	0.0107628	0.150295	-3.07884
C19orf39	-1.46275	6.92638	-3.5425	0.0109054	0.152024	-3.09294
LACTB	1.75982	7.92077	3.5415	0.0109191	0.15211	-3.09429
C13orf23	-1.14337	7.74015	-3.53827	0.010964	0.152433	-3.09868
CCDC115	-1.31854	9.30387	-3.53821	0.0109648	0.152433	-3.09876
CLDN4	-2.31571	4.80245	-3.53497	0.0110099	0.15285	-3.10315
FAM127A	1.6853	10.1583	3.53367	0.011028	0.152892	-3.10491
MGMT	-4.17598	6.68995	-3.53204	0.0110507	0.152972	-3.10712
LOC100507291	-1.6636	4.25272	-3.53147	0.0110587	0.152972	-3.10789
MT1G	1.3198	6.7506	3.53093	0.0110664	0.152972	-3.10864
TMEM150A	-1.63945	5.44555	-3.53056	0.0110715	0.152972	-3.10913
NIPA1	-1.02434	5.72328	-3.52972	0.0110833	0.153031	-3.11027
STAP2	-3.60703	8.17812	-3.52822	0.0111043	0.153217	-3.1123
LOC100509886	-4.1574	4.64445	-3.52761	0.011113	0.153232	-3.11314
TIMP1	6.94838	10.4568	3.52675	0.0111251	0.153294	-3.1143
DPH2	1.08811	7.85891	3.52451	0.0111568	0.153628	-3.11735
PTPRE	1.39641	3.30788	3.52271	0.0111822	0.153761	-3.11979
DHX33	1.28742	8.99512	3.5221	0.011191	0.153761	-3.12062
FLJ45445	-2.05209	8.19558	-3.52182	0.0111948	0.153761	-3.121
ZNF580	1.41785	6.84599	3.52168	0.0111968	0.153761	-3.12119
MGAT1	1.47901	8.24031	3.5202	0.0112179	0.153946	-3.1232
CCDC28A	1.38304	8.6295	3.51885	0.0112372	0.153962	-3.12504
MICALL2	-1.32773	6.29363	-3.51853	0.0112418	0.153962	-3.12548
POLH	1.0865	5.00745	3.51764	0.0112545	0.154032	-3.12669
ACVR1	1.65496	8.91184	3.51663	0.0112689	0.154125	-3.12805
TBC1D2	2.70904	7.03857	3.51303	0.0113205	0.154726	-3.13294
TSEN54	-1.55758	7.08445	-3.51058	0.0113557	0.15491	-3.13627
SLC19A2	-1.64129	9.77989	-3.5105	0.0113569	0.15491	-3.13638
CMTM4	-1.94097	6.44	-3.50949	0.0113715	0.155005	-3.13776
IRX3	-2.56953	10.9749	-3.5046	0.0114425	0.155686	-3.14442
PRUNE	-1.48464	4.99966	-3.50432	0.0114464	0.155686	-3.14479
LRBA	-2.2938	8.95267	-3.5026	0.0114716	0.155686	-3.14714
UCP2	-4.90039	7.49491	-3.50226	0.0114766	0.155686	-3.1476
CASKIN2	-1.72013	6.50591	-3.5013	0.0114905	0.155686	-3.1489
GPX8	4.09265	10.1762	3.49986	0.0115116	0.155867	-3.15086
CLIC1	1.47139	13.7369	3.49857	0.0115305	0.156019	-3.15262
ETV1	1.79843	3.64612	3.49717	0.0115511	0.156194	-3.15453
SLC22A18	-1.58283	6.76267	-3.49276	0.0116161	0.156874	-3.16054
FLRT3	-3.07771	4.48298	-3.49271	0.0116168	0.156874	-3.1606
GCLM	2.69784	8.85141	3.48891	0.0116732	0.157425	-3.16579
PANK1	-1.17033	7.91158	-3.48725	0.0116979	0.157549	-3.16805
TCF19	1.80203	8.81092	3.48619	0.0117137	0.157591	-3.16949
OSBPL8	1.08294	9.88351	3.48351	0.0117537	0.157985	-3.17314
PLAC2	-1.65343	3.65521	-3.4828	0.0117645	0.158025	-3.17412
NOTCH3	-1.04758	3.42757	-3.48208	0.0117752	0.158065	-3.17509
SLC7A8	-1.20591	3.72025	-3.47724	0.011848	0.158761	-3.18169
TKT	1.57121	9.60709	3.47708	0.0118505	0.158761	-3.18191
ALDH4A1	-2.61058	5.46922	-3.47531	0.0118773	0.15891	-3.18433
ECHDC1	5.67093	7.59423	3.47128	0.0119384	0.159517	-3.18982
DHRS2	-5.9281	5.72326	-3.47058	0.0119491	0.159546	-3.19078
PCYOX1	-1.01835	9.94412	-3.47011	0.0119563	0.159546	-3.19142
PEBP1	-1.20242	12.8167	-3.46663	0.0120096	0.160046	-3.19617
MGAT4A	-2.66889	4.13137	-3.46179	0.012084	0.160932	-3.20278
EHBP1	1.50657	8.56345	3.46052	0.0121037	0.160988	-3.20453
IRX5	-4.15099	8.1443	-3.45914	0.0121251	0.161052	-3.20642
ACSF2	-2.99303	7.23037	-3.45604	0.0121732	0.161325	-3.21065
DNER	6.32323	5.49249	3.45579	0.0121771	0.161325	-3.21099
KRCC1	-2.10976	9.22343	-3.45461	0.0121954	0.161462	-3.2126
SYNGR2	-2.82649	9.92647	-3.45072	0.0122564	0.162057	-3.21793
HSPB1	-1.5907	13.4687	-3.44739	0.0123087	0.162617	-3.22248
PRIMA1	-2.05827	3.39038	-3.4465	0.0123227	0.162617	-3.2237
ANK3	-3.95486	6.09497	-3.44369	0.0123671	0.163097	-3.22755
SGOL2	1.47662	10.1198	3.44004	0.012425	0.163541	-3.23254
ANXA2	1.26769	11.344	3.43787	0.0124597	0.163816	-3.23552
PPAPDC1A	4.59824	5.47535	3.4374	0.0124672	0.163816	-3.23616
HIST1H2AE	-3.72735	5.57357	-3.43703	0.0124731	0.163816	-3.23666
HBEGF	1.71091	3.30068	3.43632	0.0124844	0.163816	-3.23763
LOC100506168	-1.15527	10.0126	-3.43534	0.0125	0.16389	-3.23897
MAD2L2	1.18704	9.76238	3.43426	0.0125173	0.163954	-3.24045
PLEKHA2	1.73949	6.82088	3.43403	0.012521	0.163954	-3.24077
FAM126A	2.21672	5.27483	3.43225	0.0125496	0.164116	-3.2432
UBE2F	1.07217	8.4409	3.42974	0.0125901	0.164436	-3.24665
FBXO30	1.79089	8.33624	3.42973	0.0125903	0.164436	-3.24666
LOC100134822	-1.10545	6.38457	-3.42908	0.0126007	0.164466	-3.24755
SDCBP	1.83371	12.6543	3.42499	0.0126671	0.165117	-3.25316
VTCN1	-4.3731	4.43969	-3.42472	0.0126715	0.165117	-3.25353
KIFC3	1.07369	3.63183	3.42356	0.0126903	0.16521	-3.25512
ABL2	1.45086	6.17581	3.42057	0.0127391	0.165723	-3.25922
SNX9	2.18512	7.83284	3.41997	0.0127489	0.165723	-3.26004
UBXN8	1.13217	9.03591	3.4177	0.0127862	0.166032	-3.26316
KIAA1908	-2.30971	4.06958	-3.41636	0.0128083	0.166212	-3.265
THOP1	1.1029	7.68032	3.41474	0.0128349	0.16635	-3.26722
CENPQ	1.16434	8.92417	3.41472	0.0128353	0.16635	-3.26725
C8orf55	-1.38238	6.40514	-3.41217	0.0128773	0.166541	-3.27074
RIPK4	1.3844	5.62899	3.41184	0.0128829	0.166541	-3.2712
FAM65C	-2.13098	4.8993	-3.41103	0.0128962	0.166607	-3.27231
LOC100499466	-1.17086	5.36041	-3.40922	0.0129263	0.166656	-3.2748
MYO6	-1.99537	8.18961	-3.40881	0.0129331	0.166656	-3.27536
PRKCZ	-1.95109	4.21541	-3.40845	0.0129391	0.166656	-3.27585
TMPRSS13	-1.11119	2.92414	-3.4076	0.0129533	0.166656	-3.27703
LOC100506696	-3.03736	6.24898	-3.4054	0.0129899	0.166656	-3.28004
NAT1	-1.15348	9.47445	-3.4046	0.0130033	0.166656	-3.28114
DOCK7	1.2567	6.63733	3.40102	0.0130633	0.167134	-3.28606
RAMP1	4.29165	7.89378	3.40024	0.0130765	0.167134	-3.28714
DNAJA1	1.06968	12.669	3.40018	0.0130775	0.167134	-3.28722
MID2	-2.19236	3.39421	-3.39922	0.0130936	0.167134	-3.28853
P4HA2	1.05581	6.31562	3.39836	0.0131081	0.167215	-3.28972
HRCT1	2.31256	4.80722	3.39765	0.01312	0.167242	-3.29069
TYW3	1.58027	9.36207	3.39659	0.0131379	0.167242	-3.29214
B4GALT2	1.34796	6.00655	3.39634	0.0131422	0.167242	-3.29249
RFK	1.22913	9.69103	3.3958	0.0131514	0.167242	-3.29324
HDDC3	-1.46315	9.02364	-3.39442	0.0131747	0.167426	-3.29513
SIK3	1.26765	4.67431	3.39397	0.0131824	0.167426	-3.29575
HABP4	1.64596	4.1936	3.39321	0.0131953	0.167485	-3.2968
ZNF14	-1.26381	6.38358	-3.39176	0.01322	0.167693	-3.29879
LHFP	4.14416	6.01157	3.39077	0.0132368	0.167801	-3.30015
PPP1R15B	-1.16715	11.0334	-3.38591	0.01332	0.168587	-3.30684
SLC10A3	1.11755	7.59737	3.38171	0.0133924	0.169104	-3.31262
AHNAK2	2.75364	5.26008	3.3803	0.0134167	0.169152	-3.31456
USP30	-1.15501	7.40974	-3.38007	0.0134208	0.169152	-3.31488
MAP2K3	1.21817	8.04024	3.37891	0.0134408	0.169152	-3.31647
IL1RAP	2.43227	7.00794	3.37779	0.0134602	0.169208	-3.31802
RERG	-4.71393	5.99205	-3.37695	0.0134749	0.169233	-3.31918
TGFB2	2.56349	4.17535	3.37614	0.0134889	0.169304	-3.32029
C17orf39	1.0456	5.00219	3.37485	0.0135114	0.169374	-3.32207
PPP1CA	-1.35835	12.4609	-3.37412	0.0135241	0.169374	-3.32307
NOM1	1.21609	8.39914	3.36684	0.0136519	0.170532	-3.33311
E2F6	-1.19824	8.63239	-3.36527	0.0136795	0.170641	-3.33526
CXCL1	7.70648	6.223	3.36462	0.0136911	0.17068	-3.33617
PDCD4	-2.85471	8.24751	-3.36402	0.0137017	0.170707	-3.33699
TMC4	-5.78352	5.20304	-3.36341	0.0137125	0.170738	-3.33783
MTMR9	1.24881	6.63792	3.36286	0.0137223	0.170755	-3.3386
EXOSC9	1.12998	9.51658	3.36206	0.0137364	0.170825	-3.33969
MOSC1	-2.19165	4.13433	-3.35993	0.0137743	0.171087	-3.34263
GXYLT2	3.67346	5.2751	3.35993	0.0137744	0.171087	-3.34264
TFAP2C	-2.65097	7.40186	-3.35754	0.0138169	0.171301	-3.34593
ZNF704	-1.48939	3.76473	-3.35692	0.013828	0.171309	-3.34678
PSMD13	1.27618	9.82954	3.35369	0.0138859	0.171691	-3.35124
PBLD	-1.64858	5.17594	-3.35348	0.0138898	0.171691	-3.35154
ADAT1	-1.01161	8.13871	-3.3529	0.0139001	0.171703	-3.35233
DCUN1D3	1.00442	6.58261	3.35116	0.0139315	0.171881	-3.35474
PTPN14	2.43739	6.74812	3.35049	0.0139435	0.171925	-3.35565
C5orf13	2.38669	5.20917	3.34922	0.0139665	0.171999	-3.35741
EXTL2	2.66185	7.69989	3.34468	0.0140489	0.172804	-3.36368
FAM115A	-1.01096	7.74336	-3.34287	0.0140819	0.172843	-3.36619
RSPH1	-2.29971	4.68423	-3.34253	0.014088	0.172843	-3.36665
ANKRD5	-1.76253	4.74342	-3.34131	0.0141102	0.172929	-3.36833
PPAP2A	2.53102	9.13203	3.34059	0.0141235	0.172979	-3.36933
CDCA2	1.80836	7.5608	3.33994	0.0141354	0.172979	-3.37023
RANGRF	3.52959	6.96681	3.33935	0.0141462	0.172979	-3.37104
MRPL2	1.17294	6.8148	3.33879	0.0141565	0.172979	-3.37182
C8orf73	-1.26053	5.9045	-3.33877	0.0141569	0.172979	-3.37185
TMEM159	-2.75236	7.94358	-3.33696	0.01419	0.173174	-3.37434
PHTF1	1.7297	4.99922	3.3356	0.0142152	0.173273	-3.37623
TMEM173	1.45265	3.34029	3.33261	0.0142703	0.173736	-3.38035
NPDC1	-2.25796	8.94861	-3.33058	0.014308	0.17409	-3.38317
TRIB2	2.50943	5.41701	3.32832	0.01435	0.174497	-3.3863
NPC1	1.33225	6.42306	3.32769	0.0143617	0.174535	-3.38716
TMTC2	-1.67396	4.43102	-3.32536	0.0144053	0.174707	-3.39039
CTNNAL1	2.17634	9.88126	3.32518	0.0144085	0.174707	-3.39063
C21orf33	-1.32254	7.73827	-3.32488	0.0144142	0.174707	-3.39106
EPHB3	-1.41921	3.86956	-3.32463	0.0144189	0.174707	-3.3914
ATP7B	-2.92107	5.24818	-3.32367	0.0144368	0.174714	-3.39272
PTPDC1	1.0639	5.65783	3.32297	0.01445	0.17475	-3.3937
GYG2	-1.76365	4.03666	-3.32214	0.0144656	0.17475	-3.39485
SMPDL3B	-1.01459	3.41602	-3.31946	0.014516	0.174784	-3.39855
RBFOX2	1.27398	7.22645	3.31927	0.0145196	0.174784	-3.39882
LCOR	-1.24249	9.11569	-3.31878	0.0145287	0.174784	-3.39949
CORO1C	2.40329	10.2304	3.31473	0.0146055	0.175231	-3.40511
FZD7	3.42939	8.0277	3.31454	0.0146091	0.175231	-3.40537
MUC1	-3.85988	7.93389	-3.31057	0.0146847	0.17593	-3.41087
ARHGAP39	-1.01634	5.76327	-3.30664	0.0147599	0.176623	-3.41631
CORO1B	-2.12287	8.2251	-3.30209	0.0148475	0.177384	-3.42261
CXorf23	-1.66458	5.83931	-3.30197	0.0148498	0.177384	-3.42278
JUP	-3.77265	9.4961	-3.29895	0.0149084	0.177979	-3.42697
BTG2	-1.96095	3.72509	-3.29708	0.0149447	0.178308	-3.42956
E2F7	1.19259	6.03298	3.29512	0.0149829	0.178542	-3.43229
PLCH1	-1.26693	2.97538	-3.29464	0.0149921	0.178542	-3.43294
SPATS2	-1.10103	7.15186	-3.29426	0.0149996	0.178542	-3.43347
LOC401588	1.86044	3.81184	3.29375	0.0150097	0.178558	-3.43419
REXO2	1.18528	6.56528	3.29108	0.0150619	0.179075	-3.43789
LOC338620	3.30796	6.07662	3.29051	0.015073	0.179102	-3.43867
LOC100505523	-2.28551	5.162	-3.28977	0.0150877	0.179171	-3.43971
DECR2	-1.31468	8.29126	-3.28835	0.0151157	0.179171	-3.44168
MED8	1.16003	8.13722	3.28542	0.0151735	0.179586	-3.44575
RHOG	1.55611	8.27793	3.28486	0.0151845	0.179586	-3.44652
CALR	1.1813	9.29073	3.28485	0.0151847	0.179586	-3.44653
MICA	2.76554	9.23609	3.28339	0.0152136	0.179823	-3.44855
SDHAF1	-1.06287	8.05044	-3.28066	0.0152679	0.18036	-3.45235
MED13	-1.63068	7.04548	-3.27952	0.0152906	0.180456	-3.45393
YPEL2	-1.17713	3.36561	-3.27936	0.0152938	0.180456	-3.45415
ANXA2P1	1.52859	6.30176	3.27836	0.0153138	0.180587	-3.45554
ITPKC	-1.66419	5.45226	-3.27596	0.0153618	0.180824	-3.45888
2019-03-09	-1.53574	5.06689	-3.27481	0.0153849	0.180824	-3.46048
PLCXD1	-1.20313	5.57089	-3.27466	0.0153879	0.180824	-3.46068
ADAM19	2.31057	3.58648	3.27424	0.0153963	0.180824	-3.46127
LETM2	2.08623	4.19424	3.27123	0.0154569	0.181222	-3.46545
B3GALT4	-1.6343	5.58305	-3.27064	0.0154689	0.181222	-3.46628
GTF2B	1.04325	9.50195	3.27035	0.0154748	0.181222	-3.46668
CLN3	-1.74487	7.84954	-3.2661	0.015561	0.182126	-3.47259
RHOD	-3.81534	7.47304	-3.26513	0.0155807	0.182135	-3.47394
EIF4E3	-1.11166	4.13147	-3.26429	0.0155977	0.182135	-3.4751
STARD5	-2.22463	3.85148	-3.26316	0.0156207	0.182299	-3.47667
RNFT1	-2.1907	5.86525	-3.25978	0.01569	0.183002	-3.48138
ZNF584	1.05094	5.93155	3.25802	0.0157262	0.183213	-3.48383
POF1B	-1.14118	3.11717	-3.25749	0.0157371	0.183235	-3.48456
MYBBP1A	1.38349	6.82712	3.25643	0.0157588	0.183379	-3.48603
CTAGE9	-1.79768	5.42618	-3.25589	0.0157701	0.183379	-3.48679
UBL3	-1.39799	10.4429	-3.25548	0.0157785	0.183379	-3.48736
RABGGTB	1.16563	11.1755	3.25395	0.01581	0.183557	-3.48948
FUCA2	1.70769	9.82842	3.24922	0.0159083	0.183881	-3.49608
SCLT1	1.22203	5.11443	3.24913	0.0159102	0.183881	-3.4962
C20orf108	-2.15685	8.01386	-3.24911	0.0159104	0.183881	-3.49622
C9orf3	2.92272	8.22125	3.24853	0.0159226	0.183917	-3.49703
ATP10D	4.71953	7.12481	3.24589	0.0159777	0.184448	-3.50071
COIL	-1.36585	9.45996	-3.24474	0.0160019	0.184623	-3.50232
FAM120AOS	-1.02256	5.27981	-3.24318	0.0160345	0.18489	-3.50448
DDX10	1.07432	5.60744	3.24205	0.0160583	0.18489	-3.50606
TGFB3	-1.79451	3.63255	-3.23936	0.016115	0.185375	-3.50981
ZNF697	1.21812	4.71952	3.23903	0.0161219	0.185375	-3.51027
ST6GAL1	-1.43859	3.26247	-3.23759	0.0161523	0.185603	-3.51227
TNFRSF12A	1.33847	11.5946	3.23612	0.0161835	0.185767	-3.51432
CUEDC1	-2.55145	5.67479	-3.23356	0.0162381	0.186077	-3.5179
C1R	5.52028	6.86712	3.23277	0.0162549	0.186165	-3.519
CACNA1D	-1.32992	3.38786	-3.23159	0.01628	0.186261	-3.52064
MSRB3	2.89616	5.26375	3.2304	0.0163055	0.186429	-3.52231
SNX27	-1.14039	6.50087	-3.22992	0.0163158	0.186441	-3.52297
ZNF512B	-1.32981	9.14901	-3.22913	0.0163326	0.186529	-3.52407
H2AFJ	-2.23686	8.96245	-3.22692	0.01638	0.186805	-3.52715
AMZ2P1	-1.86464	8.36427	-3.22507	0.0164199	0.187104	-3.52974
PPT2	1.27396	6.80827	3.22344	0.016455	0.18733	-3.53201
NFIX	1.31348	4.76208	3.22236	0.0164785	0.187455	-3.53352
SLC48A1	-1.01503	4.28808	-3.22118	0.016504	0.187536	-3.53517
TSPAN1	-2.88373	6.58589	-3.21838	0.0165648	0.18787	-3.53907
CTSL1	2.83228	10.7149	3.21837	0.016565	0.18787	-3.53909
TPD52	-2.35255	8.75021	-3.21754	0.0165831	0.18787	-3.54025
NAAA	-1.81333	6.50823	-3.21686	0.0165978	0.18787	-3.54119
FBP1	-6.12748	7.49157	-3.21682	0.0165987	0.18787	-3.54125
S100A14	-7.772	6.95308	-3.21645	0.0166068	0.18787	-3.54177
POLR3D	1.51184	6.69085	3.21642	0.0166075	0.18787	-3.54181
C17orf28	-1.65218	3.24771	-3.21521	0.0166339	0.188063	-3.5435
OSBPL2	-1.29795	7.88656	-3.21359	0.0166692	0.188253	-3.54575
CD151	1.56505	9.49635	3.21235	0.0166965	0.188351	-3.54749
CFL2	3.65627	8.93451	3.21115	0.0167228	0.188543	-3.54916
TMEM200B	3.9455	5.32389	3.20833	0.016785	0.189016	-3.55311
ARID2	-1.0609	6.88961	-3.20798	0.0167928	0.189016	-3.5536
KHDC1	2.21583	4.626	3.20303	0.0169025	0.189935	-3.56052
EXPH5	-1.71795	3.74824	-3.19806	0.0170133	0.190863	-3.56746
DKFZP586I1420	-2.33709	8.73689	-3.19717	0.0170333	0.190982	-3.56871
LNX2	-1.19953	9.36419	-3.19494	0.0170834	0.191332	-3.57183
TRPS1	-3.937	8.58295	-3.19416	0.0171009	0.191423	-3.57292
LASS4	-1.31135	3.86945	-3.19234	0.017142	0.191728	-3.57546
AFAP1	2.17421	7.33723	3.19108	0.0171704	0.191809	-3.57723
PTK6	-3.73257	4.95704	-3.19065	0.0171802	0.191809	-3.57783
ZNF140	-1.03682	6.14032	-3.19015	0.0171914	0.191809	-3.57852
TLCD1	-2.07884	8.10768	-3.19012	0.0171922	0.191809	-3.57857
CCDC147	1.27586	3.07876	3.18854	0.0172281	0.192104	-3.58078
TMX3	1.95011	6.99824	3.18749	0.0172517	0.192262	-3.58224
AKAP9	-1.04354	5.88486	-3.1845	0.01732	0.192811	-3.58643
KLHL12	-1.21292	7.11741	-3.18403	0.0173307	0.192825	-3.58709
CSK	-1.28535	9.01835	-3.18311	0.0173518	0.192953	-3.58838
CLDN3	-4.66326	6.15841	-3.18188	0.01738	0.19316	-3.5901
GPR176	1.8494	4.49293	3.17998	0.0174234	0.193537	-3.59275
DLC1	2.4457	4.20693	3.17651	0.0175035	0.194214	-3.59762
POLR1A	1.21042	5.23004	3.17481	0.0175428	0.194543	-3.6
CAV2	4.58707	6.73212	3.17423	0.0175562	0.194586	-3.60082
CBX2	-1.05413	4.46852	-3.17341	0.0175751	0.194603	-3.60196
TUSC3	1.71903	6.91967	3.17306	0.0175834	0.194603	-3.60246
NOD2	-3.25331	3.87981	-3.17198	0.0176085	0.19474	-3.60397
ENOX1	2.90965	5.25567	3.17154	0.0176187	0.194747	-3.60459
SPPL3	-1.00045	5.89205	-3.17057	0.0176412	0.194805	-3.60594
MRFAP1L1	-1.0194	11.0409	-3.16698	0.017725	0.195602	-3.61097
ATP8A1	-1.44782	3.47383	-3.16653	0.0177354	0.195611	-3.6116
SEPHS2	-1.57494	12.3434	-3.1639	0.0177972	0.195876	-3.61528
CCNB1	1.36194	11.6936	3.16383	0.017799	0.195876	-3.61539
TMEM43	1.1026	6.72381	3.16375	0.0178008	0.195876	-3.6155
NCS1	1.06648	5.03761	3.16296	0.0178193	0.195876	-3.6166
FBXO16	-2.35934	4.37059	-3.16263	0.0178271	0.195876	-3.61707
CHMP4C	-4.90506	8.08312	-3.16141	0.017856	0.195981	-3.61878
C6orf132	-3.50436	5.61857	-3.16051	0.0178773	0.196015	-3.62005
PDK2	-1.16244	5.718	-3.15632	0.0179764	0.196785	-3.62592
AGPAT5	1.6135	8.32119	3.15598	0.0179847	0.196785	-3.6264
PELO	1.07971	4.64245	3.15595	0.0179852	0.196785	-3.62643
AKR1B10	2.61844	4.20485	3.15517	0.0180039	0.196785	-3.62754
PEX11B	-1.85251	8.88653	-3.15238	0.0180705	0.197154	-3.63145
SLC44A2	-1.89223	8.27779	-3.15177	0.0180851	0.197154	-3.63231
HMGA2	1.52827	3.05541	3.15159	0.0180892	0.197154	-3.63255
ATOH8	1.63935	3.46448	3.14682	0.0182038	0.198011	-3.63925
PPFIA3	-1.5925	4.30388	-3.14669	0.0182069	0.198011	-3.63943
CTSB	2.81889	9.96735	3.14609	0.0182214	0.198062	-3.64027
MAPRE2	1.47711	4.5145	3.14467	0.0182558	0.19833	-3.64227
LOC729680	-2.21594	5.75113	-3.14335	0.0182876	0.198569	-3.64412
FUT9	-1.11249	2.79007	-3.14059	0.0183546	0.199084	-3.648
CRNKL1	-1.22402	9.00581	-3.13795	0.0184189	0.199459	-3.6517
ANKRD43	-3.64048	4.04432	-3.13756	0.0184285	0.199459	-3.65226
PGBD1	2.53485	4.64964	3.13645	0.0184555	0.199644	-3.65381
STX1A	1.35565	5.44205	3.13396	0.0185166	0.200144	-3.65731
PM20D2	2.16278	5.84402	3.13374	0.0185219	0.200144	-3.65762
HEY2	-4.1124	5.63896	-3.13252	0.0185519	0.20026	-3.65933
BPTF	-1.43467	8.19355	-3.13154	0.0185762	0.200333	-3.66072
DEPDC1	1.78591	8.91931	3.13144	0.0185784	0.200333	-3.66085
COX19	-1.89061	5.43353	-3.13086	0.0185927	0.200364	-3.66166
DNAJC22	-2.47808	6.19664	-3.13014	0.0186105	0.200364	-3.66267
ADAM12	3.61072	4.15883	3.13013	0.0186109	0.200364	-3.6627
EXOSC3	1.4246	6.71333	3.12569	0.0187207	0.201253	-3.66893
NUP210	-2.64848	6.05938	-3.12499	0.018738	0.201253	-3.66991
HLA-F	1.15043	7.37714	3.1241	0.0187602	0.201253	-3.67117
LOC401463	2.40215	3.4652	3.12386	0.0187663	0.201253	-3.67151
KRT8P12	-1.01556	5.03128	-3.12322	0.0187822	0.201253	-3.67241
MTERFD3	-1.06878	8.14985	-3.12236	0.0188035	0.201312	-3.67361
MAP3K14	1.42454	4.34849	3.1221	0.0188101	0.201312	-3.67398
PHF19	1.66207	9.29994	3.12147	0.0188258	0.201312	-3.67486
DNAL4	-1.00695	4.98261	-3.12138	0.018828	0.201312	-3.67499
SNHG12	1.24463	9.72556	3.11946	0.0188761	0.201441	-3.67769
PMS2L2	-1.01102	5.33392	-3.11917	0.0188835	0.201441	-3.67811
HIST2H2BE	-4.1524	6.97784	-3.11819	0.0189081	0.201441	-3.67949
EFNA3	-3.16029	5.31287	-3.11803	0.0189119	0.201441	-3.6797
FAM64A	1.56112	8.46062	3.11799	0.0189131	0.201441	-3.67977
OPTN	3.78066	8.07932	3.11724	0.0189318	0.201465	-3.68081
MYRIP	-2.26478	3.37387	-3.1142	0.0190085	0.202176	-3.6851
SYBU	-3.10155	5.21918	-3.11255	0.0190503	0.202486	-3.68742
FARSA	1.01773	7.57678	3.10965	0.0191238	0.202977	-3.69151
CNFN	-1.79759	3.39034	-3.1041	0.0192653	0.204158	-3.69931
C17orf108	-2.09505	4.15412	-3.10344	0.0192821	0.204229	-3.70024
SLC25A46	1.2749	10.2587	3.10285	0.0192974	0.204285	-3.70108
ISCA1	1.25982	9.87403	3.10081	0.0193497	0.204625	-3.70394
PIN1	1.18569	10.0749	3.09988	0.0193738	0.204772	-3.70526
RRAS	1.3651	9.38918	3.09903	0.0193957	0.204897	-3.70646
CAB39L	-1.83686	4.9844	-3.09727	0.0194411	0.204914	-3.70893
DUSP28	-1.09663	7.85146	-3.09682	0.0194528	0.204914	-3.70957
PRKCH	-1.86263	4.66516	-3.09604	0.0194731	0.204914	-3.71067
MIR155HG	4.0493	4.25166	3.0958	0.0194792	0.204914	-3.711
HLA-DQB1	-1.39451	3.13797	-3.09473	0.019507	0.204914	-3.71252
RORC	-1.62692	3.05868	-3.09466	0.0195088	0.204914	-3.71262
SH3RF3	4.20112	4.42632	3.09444	0.0195144	0.204914	-3.71292
KIAA0556	-1.0729	7.07243	-3.09421	0.0195205	0.204914	-3.71325
FSD1	1.91508	3.25324	3.09348	0.0195395	0.204914	-3.71428
EN1	3.49241	3.97892	3.09275	0.0195585	0.204914	-3.71531
PRKAR1A	-1.01887	10.0593	-3.09244	0.0195664	0.204914	-3.71574
TNFRSF10D	1.93286	4.15031	3.09187	0.0195814	0.204914	-3.71655
TPTE2P2	-1.36265	3.06912	-3.0917	0.0195857	0.204914	-3.71678
FRMD5	1.40099	4.07984	3.0916	0.0195884	0.204914	-3.71692
FOSL2	1.46607	5.77422	3.09141	0.0195933	0.204914	-3.71719
SLC5A3	1.59444	6.26902	3.09062	0.019614	0.204961	-3.71831
ADM	5.22076	9.56088	3.0899	0.0196329	0.205053	-3.71933
MLPH	-4.85787	10.243	-3.08852	0.0196689	0.205162	-3.72127
SDR16C5	-3.8856	7.1474	-3.0885	0.0196694	0.205162	-3.72129
CNTNAP1	1.271	5.31964	3.08727	0.0197016	0.205242	-3.72302
DSCR6	-3.63986	4.65717	-3.08578	0.0197407	0.20544	-3.72512
RAB23	1.47784	7.39283	3.08549	0.0197483	0.20544	-3.72553
PAQR7	2.0383	6.42508	3.08517	0.0197567	0.20544	-3.72598
TP53TG1	-2.67874	7.27547	-3.08342	0.0198029	0.20544	-3.72845
CEP164	1.19102	6.19917	3.08314	0.0198104	0.20544	-3.72885
TREX1	1.42907	7.3168	3.08234	0.0198315	0.20544	-3.72998
SYNJ2BP	-1.35445	8.8419	-3.08226	0.0198336	0.20544	-3.73009
LOC100132891	5.27569	4.86193	3.08131	0.0198587	0.20544	-3.73143
ACTR3C	-1.18686	3.06162	-3.08088	0.0198701	0.20544	-3.73204
C17orf71	-2.03265	8.95389	-3.0802	0.0198882	0.20544	-3.733
TMEM141	-1.69492	9.76121	-3.07975	0.0198999	0.20544	-3.73363
KIAA1370	-2.97299	8.79522	-3.07964	0.0199028	0.20544	-3.73378
TM4SF1	4.06238	6.08733	3.07876	0.0199262	0.205568	-3.73502
CLCC1	1.17187	8.1187	3.07828	0.0199391	0.205568	-3.73571
MSI2	-1.32648	4.59909	-3.07765	0.0199558	0.205568	-3.73659
CYFIP2	-3.38792	5.2752	-3.07675	0.0199798	0.205619	-3.73786
SH3PXD2B	1.27135	4.30009	3.0767	0.019981	0.205619	-3.73793
SCIN	-2.38753	3.87387	-3.07508	0.0200244	0.205857	-3.74022
MCFD2	1.18607	6.59486	3.07443	0.0200417	0.205917	-3.74114
FST	4.1258	4.41826	3.0731	0.0200774	0.206088	-3.74302
C9orf140	-1.42867	9.88058	-3.07257	0.0200916	0.206097	-3.74377
C17orf60	2.66921	4.16733	3.07193	0.0201088	0.206097	-3.74467
LOC100129406	1.42199	3.8035	3.07118	0.0201287	0.206112	-3.74572
GTSE1	1.22039	7.16449	3.06998	0.0201611	0.206112	-3.74742
FGD4	-2.15588	4.98097	-3.06868	0.0201961	0.206278	-3.74926
FANCF	-2.35807	5.91138	-3.06036	0.0204217	0.208252	-3.76101
UBE2S	1.17906	12.7483	3.05961	0.0204421	0.208355	-3.76206
DCBLD1	3.0821	5.89527	3.05847	0.0204733	0.208391	-3.76367
FHOD3	3.93952	4.19385	3.05751	0.0204994	0.208391	-3.76502
LIMK2	-1.84252	5.10763	-3.05707	0.0205116	0.208391	-3.76565
PGF	2.18957	7.98209	3.05638	0.0205305	0.208391	-3.76662
IFITM3	4.61157	11.8477	3.05617	0.0205364	0.208391	-3.76693
HCN3	-2.0692	4.32855	-3.05544	0.0205562	0.208471	-3.76795
AMPD3	1.32766	3.2508	3.05472	0.020576	0.208509	-3.76897
TRDMT1	1.01438	4.21941	3.04687	0.0207932	0.209897	-3.78007
IPO5	1.40454	9.64136	3.04661	0.0208003	0.209897	-3.78043
HSPA13	2.12128	9.55394	3.04418	0.0208681	0.210173	-3.78387
IL1B	5.89966	5.19208	3.04409	0.0208707	0.210173	-3.784
FGF2	5.46651	4.95761	3.04389	0.0208762	0.210173	-3.78428
SPATA13	-1.99662	4.79269	-3.04377	0.0208795	0.210173	-3.78444
PTPN3	-1.76462	6.06373	-3.04079	0.020963	0.210775	-3.78866
POLM	-1.30738	3.3392	-3.04052	0.0209705	0.210775	-3.78904
PHF1	1.26483	7.03166	3.04015	0.0209809	0.210775	-3.78956
TRIL	-4.99152	4.72498	-3.03701	0.0210692	0.211139	-3.794
FOXF2	4.52075	4.48446	3.0354	0.0211147	0.211446	-3.79628
DZIP1	4.82436	4.6977	3.03458	0.0211379	0.211514	-3.79744
CUTA	1.26618	12.6389	3.03408	0.0211522	0.211553	-3.79816
LSM10	1.21457	9.41133	3.03262	0.0211935	0.211813	-3.80022
ETS2	1.93132	5.0496	3.03124	0.0212329	0.211815	-3.80218
UTP14C	-1.07896	9.24133	-3.03014	0.0212641	0.211815	-3.80373
SPARC	7.83515	6.37646	3.02974	0.0212754	0.211815	-3.80429
KCTD3	-2.29189	11.5056	-3.02931	0.0212877	0.211815	-3.80491
EIF5A	1.08998	10.5492	3.02886	0.0213005	0.211815	-3.80554
BEX2	-4.20906	6.60115	-3.02879	0.0213026	0.211815	-3.80564
RGL3	-1.45539	3.63109	-3.02841	0.0213134	0.211815	-3.80618
ACTL9	-1.07609	2.77555	-3.02809	0.0213226	0.211815	-3.80664
WDR34	-1.03171	10.8784	-3.0277	0.0213337	0.211815	-3.80719
C10orf58	-3.94225	9.11548	-3.027	0.0213536	0.211815	-3.80817
2019-03-03	1.81113	4.35997	3.02693	0.0213558	0.211815	-3.80828
ARAP3	2.01705	3.23534	3.02692	0.0213559	0.211815	-3.80828
CEACAM6	-5.93908	5.36845	-3.02473	0.0214189	0.211818	-3.81139
MOAP1	-1.57971	10.2054	-3.02366	0.0214496	0.211865	-3.81291
FUT11	1.95442	6.16101	3.02326	0.0214611	0.211865	-3.81348
NID2	4.90481	4.67649	3.02311	0.0214654	0.211865	-3.81369
AIFM2	2.2675	6.53919	3.02006	0.0215533	0.212422	-3.818
H19	-1.04313	2.7467	-3.01828	0.0216049	0.212734	-3.82052
NCRNA00241	1.21757	3.53363	3.0181	0.02161	0.212734	-3.82078
CNRIP1	4.46723	4.4734	3.01765	0.021623	0.212734	-3.82141
RAB34	5.63768	8.75683	3.01635	0.0216607	0.212734	-3.82325
FAM83H	-1.96899	5.44766	-3.01611	0.0216678	0.212734	-3.8236
ABHD6	1.16657	4.63	3.01608	0.0216688	0.212734	-3.82364
ZNF571	-1.58276	4.05349	-3.01555	0.021684	0.21278	-3.82439
UTP15	1.2255	6.14751	3.01512	0.0216966	0.212801	-3.825
CTSH	-3.25262	7.50398	-3.01301	0.0217582	0.21312	-3.82799
CACNA2D3	3.95762	4.20289	3.01271	0.021767	0.21312	-3.82842
NOL3	-1.58618	7.97145	-3.01219	0.0217822	0.21312	-3.82916
ZNF764	-1.0328	6.11977	-3.01199	0.021788	0.21312	-3.82944
BTBD19	1.15872	4.01185	3.01184	0.0217922	0.21312	-3.82964
RFWD2	-1.19922	8.75055	-3.01134	0.0218071	0.213163	-3.83036
ROR1	3.36858	4.00599	3.00954	0.0218598	0.213473	-3.83291
NPEPL1	-1.40634	6.47721	-3.00603	0.0219629	0.214092	-3.83788
FBXL16	-1.77732	4.53719	-3.00513	0.0219895	0.214223	-3.83915
PDGFC	3.38448	6.40559	3.00336	0.0220419	0.214528	-3.84167
LOC727916	-2.56071	3.55864	-3.00143	0.022099	0.214646	-3.8444
KIAA1958	-1.52282	5.24357	-3.00049	0.0221271	0.214646	-3.84574
TBK1	-1.18268	9.95379	-3.00042	0.0221291	0.214646	-3.84583
MYST4	-1.2272	5.28802	-3.00037	0.0221305	0.214646	-3.8459
CXCL3	5.44522	5.67114	3.00028	0.0221332	0.214646	-3.84603
GALNT2	1.64889	7.80616	3.00027	0.0221335	0.214646	-3.84605
B4GALT5	1.10552	9.85031	2.99869	0.0221806	0.214646	-3.84829
BCAR3	1.9152	9.76497	2.99767	0.022211	0.214646	-3.84973
SLFN12	3.49102	5.29566	2.99746	0.0222173	0.214646	-3.85003
LOC100130987	-1.02644	7.58648	-2.99726	0.0222232	0.214646	-3.85031
LOC100130938	4.2532	4.35068	2.99591	0.0222635	0.214646	-3.85223
ERCC6L	1.23592	8.33531	2.99589	0.0222643	0.214646	-3.85226
FABP5	5.90564	10.0767	2.99587	0.022265	0.214646	-3.85229
TIMP2	3.3928	9.54036	2.99456	0.0223042	0.214646	-3.85415
LOC100506761	1.04794	8.67518	2.99363	0.022332	0.214775	-3.85547
FZD8	2.06395	4.32409	2.99273	0.0223589	0.21487	-3.85674
LYRM4	1.14482	8.84899	2.99134	0.0224009	0.21503	-3.85872
COL4A1	5.00312	5.32707	2.98734	0.0225216	0.215984	-3.86438
GALNT5	1.43616	3.70216	2.98291	0.0226565	0.216907	-3.87068
ALDH5A1	-2.14342	4.89907	-2.98053	0.022729	0.217324	-3.87405
TPRA1	1.09066	6.62494	2.98051	0.0227298	0.217324	-3.87409
LAMB3	4.31475	4.75725	2.97838	0.022795	0.217679	-3.87711
PARP12	1.87931	7.13748	2.97664	0.0228484	0.218086	-3.87957
TMED7	1.24069	9.95127	2.97591	0.0228708	0.218186	-3.88061
PCDH18	2.22586	3.3828	2.9749	0.022902	0.21829	-3.88205
GYPC	3.52716	6.17323	2.97385	0.0229345	0.218292	-3.88354
SLCO3A1	2.0744	5.01498	2.97348	0.022946	0.218299	-3.88407
PLSCR1	1.40762	7.34789	2.97202	0.0229912	0.218627	-3.88615
CLDN8	-2.29717	3.37271	-2.9707	0.023032	0.218809	-3.88801
BRD9	1.15476	8.71836	2.97006	0.023052	0.218897	-3.88893
GFOD1	1.70633	6.80733	2.96869	0.0230946	0.219157	-3.89087
BDH1	-1.32327	5.17079	-2.9675	0.0231317	0.219157	-3.89257
ST6GALNAC6	1.25125	4.85146	2.9672	0.0231411	0.219157	-3.893
ALPK2	5.00517	4.77236	2.96675	0.023155	0.219157	-3.89363
DNAJB6	1.50252	9.19855	2.96551	0.0231939	0.219208	-3.8954
CLCN6	1.07232	5.26742	2.96447	0.0232263	0.219208	-3.89687
CFH	5.30472	4.87645	2.96423	0.0232337	0.219208	-3.8972
GPR161	1.02575	4.19884	2.96312	0.0232685	0.219208	-3.89878
LRRCC1	-1.77055	7.77188	-2.96272	0.0232811	0.219225	-3.89935
ADAM1	-1.58659	7.83931	-2.96217	0.0232984	0.219286	-3.90014
SOD2	2.96834	7.39047	2.96138	0.0233232	0.219316	-3.90126
LOC401052	-1.46233	4.2609	-2.96007	0.0233647	0.219502	-3.90313
KIAA0754	1.16274	3.44965	2.9592	0.023392	0.219658	-3.90436
SPATA20	-2.13483	8.35844	-2.95801	0.0234297	0.219706	-3.90605
ERO1L	1.22947	8.97333	2.95749	0.0234459	0.219706	-3.90679
ANGPT1	1.74072	3.19082	2.95745	0.0234473	0.219706	-3.90685
UBAP1	1.11216	7.79531	2.95732	0.0234514	0.219706	-3.90703
RNASEL	-1.75458	5.09849	-2.95689	0.0234651	0.219733	-3.90765
SLC5A6	-1.54776	8.72285	-2.95606	0.0234914	0.219878	-3.90883
TTC4	1.0815	8.18317	2.95519	0.0235189	0.220034	-3.91006
CDCA3	1.49048	10.5001	2.95427	0.0235482	0.220207	-3.91137
LMF2	1.07561	5.14747	2.95253	0.0236036	0.220522	-3.91385
RCN3	1.64995	4.51265	2.95077	0.0236596	0.220873	-3.91635
C19orf66	1.82848	5.82667	2.95026	0.0236761	0.220873	-3.91708
COPS3	1.06067	11.1452	2.95002	0.0236836	0.220873	-3.91741
EVI2A	5.94618	5.20529	2.94904	0.0237149	0.220873	-3.9188
NHEDC2	1.02295	2.79437	2.94862	0.0237284	0.220873	-3.9194
CSTF1	-1.32939	8.29553	-2.94848	0.023733	0.220873	-3.9196
SNX10	-4.35911	7.45664	-2.94828	0.0237392	0.220873	-3.91988
LOC100507644	-2.4067	4.78459	-2.94675	0.0237884	0.221127	-3.92206
VGLL4	-1.10296	8.91702	-2.94456	0.0238589	0.221377	-3.92518
ODC1	2.4569	11.2424	2.93942	0.0240253	0.22208	-3.9325
C6orf99	-2.38418	3.55569	-2.93916	0.0240337	0.22208	-3.93286
PRRX1	3.94563	4.31112	2.93903	0.0240378	0.22208	-3.93304
COL3A1	6.82078	5.70652	2.93773	0.0240802	0.22208	-3.9349
ITPKB	-1.2145	3.30718	-2.93757	0.0240854	0.22208	-3.93513
EFCAB4A	-4.3705	4.49734	-2.93736	0.0240921	0.22208	-3.93542
PORCN	1.66445	4.45101	2.93682	0.0241099	0.22208	-3.9362
CTNND2	-1.45498	3.08006	-2.93547	0.0241539	0.222349	-3.93812
HIVEP2	1.56518	6.94304	2.93491	0.0241721	0.222351	-3.93891
TFB1M	1.30737	8.3727	2.93332	0.0242242	0.222628	-3.94118
ARHGAP27	-1.66873	4.06299	-2.93281	0.0242408	0.22268	-3.9419
AKT3	2.06869	4.05505	2.92972	0.0243425	0.223412	-3.94631
C8orf37	-1.18523	6.52691	-2.92913	0.024362	0.223489	-3.94715
SLC36A4	1.99871	8.0727	2.92839	0.0243864	0.223496	-3.9482
LOC100287525	-2.64816	4.9484	-2.92739	0.0244195	0.223496	-3.94963
ZAK	2.0601	7.90874	2.92735	0.0244208	0.223496	-3.94968
HMOX1	3.43186	6.02197	2.92607	0.0244631	0.223496	-3.9515
ABCC11	-2.54171	3.49494	-2.92502	0.0244979	0.223623	-3.953
MET	1.07162	4.23493	2.92351	0.0245479	0.223813	-3.95515
CPT1A	-1.31064	6.07218	-2.92201	0.0245977	0.224064	-3.95728
EVPL	-1.67738	3.75699	-2.92124	0.0246236	0.224064	-3.95839
ANKRD46	-1.24253	8.44211	-2.92049	0.0246486	0.224064	-3.95945
AMZ2	-1.18487	11.7986	-2.92007	0.0246624	0.224064	-3.96004
EFHA2	3.59841	4.0383	2.91991	0.0246677	0.224064	-3.96027
TMEM45B	-3.95649	5.1358	-2.91769	0.0247421	0.224539	-3.96344
SRD5A3	-1.23975	6.4788	-2.91625	0.0247905	0.22479	-3.96549
SLC17A9	1.27769	3.41526	2.91621	0.0247919	0.22479	-3.96555
LUC7L3	-1.32572	9.37944	-2.91466	0.0248441	0.225047	-3.96776
SF3B3	-1.05097	9.27959	-2.91428	0.0248567	0.225047	-3.9683
LOC646014	-1.89836	5.5128	-2.91404	0.0248647	0.225047	-3.96863
ARL13B	1.28679	7.19632	2.91232	0.0249229	0.225081	-3.9711
RRN3	-1.18387	9.30192	-2.91164	0.0249459	0.225081	-3.97207
FASN	-1.1057	6.23847	-2.91004	0.0249999	0.22519	-3.97434
ARL6	1.92415	6.0235	2.90964	0.0250137	0.22519	-3.97492
TSC22D3	-1.21989	4.22036	-2.90958	0.0250155	0.22519	-3.97499
STRADB	1.27671	7.62174	2.90949	0.0250186	0.22519	-3.97513
ABCG1	-3.11969	5.56505	-2.90914	0.0250304	0.22519	-3.97562
SPOCK1	5.70235	5.67907	2.90898	0.0250359	0.22519	-3.97585
C5orf62	2.45268	8.11566	2.9083	0.0250589	0.225297	-3.97682
MTA3	-1.52603	6.1029	-2.90779	0.0250762	0.225352	-3.97754
PLEKHH1	-2.36508	5.43115	-2.90645	0.0251218	0.225596	-3.97945
BMP2	4.61797	4.64259	2.9041	0.0252022	0.225701	-3.98282
SPSB3	-1.04169	7.12023	-2.90297	0.0252406	0.225709	-3.98442
SLC16A1	4.00378	4.54533	2.90272	0.0252493	0.225709	-3.98478
PKIG	2.22162	9.92867	2.90205	0.0252724	0.225815	-3.98574
ABCD3	1.87981	5.88207	2.90103	0.0253073	0.226027	-3.98719
DCDC2	-2.22417	3.36805	-2.89973	0.0253519	0.226127	-3.98904
ZNF253	-1.55168	4.63217	-2.89937	0.0253645	0.22614	-3.98956
CDON	1.75485	3.56274	2.89824	0.0254034	0.226309	-3.99117
ENTPD4	1.11337	5.67558	2.89793	0.0254139	0.226309	-3.99161
HS2ST1	1.4702	7.18621	2.89733	0.0254346	0.226309	-3.99247
C21orf81	-1.81228	6.52813	-2.8972	0.0254391	0.226309	-3.99265
ARMC9	1.09592	4.61322	2.89487	0.0255199	0.226778	-3.99598
GGTLC1	-1.93919	5.29734	-2.8947	0.0255256	0.226778	-3.99622
ZNF12	-1.91677	8.53986	-2.89324	0.0255763	0.226879	-3.9983
NPHP1	1.32636	4.77334	2.89252	0.0256012	0.226879	-3.99933
ECH1	-2.22452	10.3215	-2.89212	0.0256152	0.226879	-3.9999
BTN3A1	1.49207	5.11168	2.89127	0.0256447	0.226914	-4.00111
HIST3H2A	-1.78732	5.35458	-2.89063	0.0256671	0.226914	-4.00203
TRIM16	2.17434	8.7693	2.89055	0.0256699	0.226914	-4.00214
IFNGR1	2.18147	6.60686	2.8904	0.0256751	0.226914	-4.00236
APBA2	2.13057	5.26046	2.88931	0.0257129	0.22715	-4.0039
NAMPT	1.91708	7.64233	2.88824	0.0257507	0.227384	-4.00544
TGFB1	1.65975	3.47234	2.88779	0.0257661	0.227421	-4.00607
ABI3BP	2.55554	3.59458	2.88744	0.0257785	0.227432	-4.00658
PIK3CB	-1.09631	6.99311	-2.88709	0.0257908	0.227441	-4.00708
FNDC3B	1.98877	6.74611	2.88552	0.0258459	0.227828	-4.00932
DLL1	-1.78244	3.63845	-2.88371	0.0259095	0.228091	-4.0119
STEAP3	1.66799	6.17005	2.8819	0.0259733	0.228434	-4.01449
AKAP1	-1.01581	7.03667	-2.87986	0.0260453	0.228593	-4.0174
IFNGR2	1.40329	9.42173	2.87899	0.0260762	0.228765	-4.01864
ZNF165	-3.02525	5.03299	-2.87829	0.0261009	0.228882	-4.01964
PSMB10	1.4994	8.46549	2.87791	0.0261144	0.228902	-4.02018
PAQR5	3.05708	4.51873	2.87655	0.0261629	0.22911	-4.02213
AFP	2.62012	3.54266	2.87601	0.026182	0.22911	-4.02289
RSAD1	-1.54922	8.56976	-2.87505	0.0262162	0.22911	-4.02426
ZNF692	-1.14751	7.73286	-2.87414	0.0262488	0.229152	-4.02557
RAB26	-3.40243	6.21511	-2.87394	0.026256	0.229152	-4.02586
IFI44	3.96714	4.21406	2.87344	0.0262737	0.229208	-4.02656
ZMYM2	-1.14361	5.23514	-2.87293	0.0262921	0.22927	-4.0273
MME	2.36985	3.56666	2.8691	0.0264292	0.230169	-4.03276
ENC1	2.44114	7.29516	2.86856	0.0264488	0.230238	-4.03354
GLRX2	1.00376	11.6829	2.86735	0.0264923	0.230422	-4.03527
SOCS5	1.29543	8.77978	2.86524	0.0265685	0.230739	-4.03828
PAQR4	-1.29326	8.34023	-2.86523	0.026569	0.230739	-4.0383
PLAT	5.87993	5.61285	2.86477	0.0265857	0.230739	-4.03896
AARS	-1.49714	11.2266	-2.86426	0.0266039	0.230799	-4.03968
FERMT2	3.10793	8.40158	2.86316	0.0266438	0.230947	-4.04125
SEC24D	1.15548	5.55715	2.86199	0.0266861	0.231215	-4.04292
MACF1	1.48216	6.78632	2.86106	0.0267203	0.231407	-4.04426
TRIO	1.31124	4.56677	2.86014	0.0267538	0.231407	-4.04557
HSD17B11	4.03247	6.21073	2.86013	0.0267539	0.231407	-4.04558
PDZK1	-5.57225	5.01021	-2.85901	0.0267947	0.231611	-4.04718
MLXIPL	-1.03822	3.22202	-2.85878	0.0268033	0.231611	-4.04751
KLHL29	1.12746	2.82346	2.85853	0.0268125	0.231611	-4.04787
ERP27	-4.31965	4.41894	-2.85792	0.0268346	0.231611	-4.04874
MSC	2.2093	3.3674	2.85697	0.0268694	0.231714	-4.0501
C19orf28	1.16569	6.74908	2.85638	0.0268908	0.231801	-4.05094
RUNX2	1.21761	3.51671	2.85531	0.0269304	0.232043	-4.05248
MCF2L	-1.24	3.10052	-2.85262	0.0270292	0.232631	-4.05632
GPX7	4.05047	4.24932	2.85216	0.0270462	0.232631	-4.05698
LOC100507110	-1.33017	6.43363	-2.85137	0.0270751	0.232697	-4.0581
ATP2B1	1.84091	9.83235	2.85075	0.027098	0.232793	-4.05899
PFDN6	1.63538	6.85295	2.85045	0.0271092	0.232793	-4.05942
MCCC1	-1.54382	9.47487	-2.85004	0.0271244	0.232825	-4.06001
MUCL1	-7.5555	6.03534	-2.84949	0.0271446	0.232888	-4.06079
SHC1	1.36995	8.7042	2.84796	0.0272012	0.232888	-4.06298
CCDC80	2.66171	4.31225	2.84789	0.027204	0.232888	-4.06308
FLYWCH2	-1.22356	8.26942	-2.84752	0.0272178	0.232888	-4.06362
MPPED2	-3.5108	3.98184	-2.84704	0.0272354	0.232888	-4.0643
POLR2L	1.64513	10.1774	2.84704	0.0272356	0.232888	-4.0643
TRIM22	3.43688	4.03801	2.84674	0.0272467	0.232888	-4.06473
NCEH1	1.93852	9.41464	2.84643	0.0272582	0.232889	-4.06517
MMP2	1.82899	3.14744	2.84611	0.0272702	0.232893	-4.06563
TRIM35	1.01181	7.03572	2.84486	0.0273165	0.233088	-4.06741
GOLGA1	-1.13625	6.48127	-2.8447	0.0273225	0.233088	-4.06764
LOC81691	-2.14944	6.0879	-2.83895	0.0275377	0.234295	-4.07587
CENPBD1	-1.5302	5.96691	-2.83893	0.0275383	0.234295	-4.07589
NXN	3.19739	9.33847	2.83627	0.0276384	0.234859	-4.0797
KIF16B	-2.2798	7.04578	-2.83623	0.0276399	0.234859	-4.07975
ZNF91	-1.22553	8.17329	-2.83563	0.0276625	0.234859	-4.08061
ETNK2	-2.38354	3.63445	-2.83315	0.0277563	0.23536	-4.08416
LAMB1	3.56896	9.3365	2.83055	0.027855	0.235746	-4.08788
MYO1F	-1.5256	4.65535	-2.8303	0.0278646	0.235746	-4.08824
MAN1C1	-1.20821	2.93464	-2.83009	0.0278728	0.235746	-4.08855
PIM1	2.94825	5.38824	2.83002	0.0278755	0.235746	-4.08865
B3GNT9	2.19656	6.5762	2.82984	0.0278821	0.235746	-4.0889
KCTD9	1.57414	10.1823	2.82982	0.0278831	0.235746	-4.08894
ARFGEF1	-1.65356	7.74644	-2.82873	0.0279244	0.235996	-4.09049
CMTM8	-3.82449	6.97021	-2.82702	0.0279898	0.236281	-4.09294
CORO2B	2.61143	3.5298	2.82678	0.0279989	0.236281	-4.09328
B9D2	1.22035	5.35047	2.82663	0.0280047	0.236281	-4.0935
HPSE	3.93575	4.46444	2.8262	0.028021	0.236299	-4.09411
AHI1	1.0142	4.39695	2.82481	0.0280745	0.236476	-4.09611
FZD2	2.93365	8.27018	2.82389	0.0281098	0.236515	-4.09742
GGT6	-3.9344	4.21035	-2.82378	0.0281141	0.236515	-4.09758
SLC25A12	1.58745	6.89273	2.82272	0.0281547	0.23666	-4.0991
ZNF22	2.86448	7.2515	2.82173	0.0281928	0.236882	-4.10051
APCDD1L	4.6313	5.1067	2.8206	0.0282364	0.237126	-4.10213
LSM2	1.02514	10.6089	2.82037	0.0282452	0.237126	-4.10246
OASL	4.28513	5.10319	2.81879	0.0283061	0.23754	-4.10472
SNRNP25	-1.12745	11.4862	-2.81787	0.0283419	0.237643	-4.10604
BIK	-3.09519	6.98891	-2.81566	0.0284276	0.238104	-4.1092
IFIT2	2.78639	4.66301	2.81525	0.0284437	0.238104	-4.1098
LOC84856	1.80214	3.12844	2.81503	0.0284523	0.238104	-4.11011
DDX58	2.46238	6.13124	2.81378	0.0285007	0.238104	-4.11189
ZNF468	-1.1857	9.4022	-2.813	0.0285313	0.238206	-4.11301
ALG10B	-1.39977	6.82905	-2.81061	0.0286246	0.238703	-4.11644
OSTM1	1.72764	6.58368	2.8104	0.0286331	0.238703	-4.11675
RPL23AP7	1.32388	8.36984	2.80892	0.0286911	0.238893	-4.11887
NOL8	1.09358	10.1537	2.80826	0.028717	0.23901	-4.11981
C14orf129	-1.02218	11.0519	-2.80718	0.0287592	0.239233	-4.12135
MLLT11	3.87998	9.03118	2.80697	0.0287675	0.239233	-4.12165
MCOLN1	2.56244	6.94148	2.80404	0.0288832	0.239802	-4.12585
ARHGEF2	1.12041	6.08876	2.80102	0.029003	0.240305	-4.13018
C6orf165	-1.23713	3.05636	-2.79896	0.0290849	0.240886	-4.13314
EVI2B	3.84769	4.18722	2.79616	0.0291964	0.24171	-4.13714
UBE2E3	1.85525	11.1924	2.79556	0.0292203	0.241769	-4.138
PMVK	-1.16948	10.4032	-2.79539	0.0292274	0.241769	-4.13825
ICAM3	-1.24863	9.51554	-2.79362	0.0292983	0.242001	-4.14079
CPNE8	1.82746	3.30502	2.79166	0.0293772	0.242514	-4.1436
RNF145	1.36701	7.62228	2.78937	0.0294695	0.242779	-4.14688
CELSR2	-3.178	6.16659	-2.78911	0.02948	0.242779	-4.14726
ZNF629	-1.11008	7.17015	-2.78858	0.0295013	0.242779	-4.14801
KIAA1244	-2.30165	5.17567	-2.78843	0.0295073	0.242779	-4.14822
HHAT	-1.95555	5.54391	-2.78755	0.029543	0.242796	-4.14949
CHRAC1	1.6508	6.69328	2.78621	0.0295971	0.243142	-4.1514
TAP1	2.4578	8.94562	2.78532	0.0296334	0.243342	-4.15269
RBAK	-1.6155	6.00131	-2.78477	0.0296558	0.243427	-4.15348
ETV6	1.13663	5.26947	2.78206	0.029766	0.24387	-4.15735
AKAP12	2.58333	3.96263	2.78202	0.0297677	0.24387	-4.15742
C20orf151	-1.46633	4.46371	-2.78178	0.0297774	0.24387	-4.15776
SRRD	1.18977	8.44621	2.78167	0.0297818	0.24387	-4.15791
IFITM2	4.02988	11.2009	2.78115	0.0298033	0.243947	-4.15867
USP54	-1.51173	7.48875	-2.77985	0.0298564	0.244283	-4.16053
SH2D3A	-1.60247	5.02903	-2.77724	0.0299634	0.244961	-4.16427
LOC100507636	-1.7179	8.53812	-2.77657	0.0299913	0.24509	-4.16524
RHOH	-1.06013	2.75636	-2.77602	0.0300136	0.245129	-4.16602
ACYP1	2.4386	10.1857	2.77586	0.0300202	0.245129	-4.16625
FBXL13	1.27512	2.86164	2.77458	0.030073	0.245373	-4.16809
C11orf68	1.07432	8.03735	2.77455	0.0300743	0.245373	-4.16813
SLC2A6	3.35859	7.28049	2.77323	0.0301288	0.245667	-4.17003
LOC440335	-4.31661	4.38447	-2.77288	0.0301432	0.245667	-4.17052
BRWD1	-1.29525	5.881	-2.77173	0.0301911	0.245667	-4.17218
FUT1	-1.81619	3.29688	-2.77163	0.0301952	0.245667	-4.17232
PACSIN1	-1.71596	3.42396	-2.77056	0.0302395	0.245831	-4.17386
ATP6V0B	1.1005	11.5737	2.7639	0.030517	0.247393	-4.18341
HSD17B8	-3.24189	7.01756	-2.76194	0.0305993	0.247862	-4.18622
MTSS1	-1.22666	3.9311	-2.76087	0.0306446	0.24813	-4.18777
MARCKS	3.4654	8.02912	2.76046	0.0306618	0.248169	-4.18835
HSPBAP1	1.38748	6.58166	2.75921	0.0307145	0.248243	-4.19015
PNMA2	2.15558	3.30377	2.75712	0.0308027	0.248615	-4.19314
KDELR3	1.3669	6.94559	2.7566	0.0308246	0.248628	-4.19389
XYLT2	-1.29352	4.76898	-2.75651	0.0308288	0.248628	-4.19402
CEP72	1.79687	6.47819	2.75544	0.0308738	0.248892	-4.19555
ABCA1	1.72996	4.54173	2.75411	0.0309304	0.249052	-4.19746
FAM105B	1.06099	4.53024	2.75318	0.0309702	0.249174	-4.19881
ZNF512	1.85305	4.88334	2.75262	0.0309941	0.249268	-4.19961
MSRA	2.73759	6.93583	2.7523	0.0310075	0.249277	-4.20006
KIAA1407	-1.40334	5.16923	-2.75179	0.0310291	0.249331	-4.20079
RAP1GDS1	1.20811	8.08691	2.74906	0.0311462	0.250094	-4.20472
PCDH9	1.66078	3.1388	2.74585	0.031284	0.250703	-4.20933
CENPK	1.25272	10.9453	2.74548	0.0312997	0.250703	-4.20986
CADPS2	-3.74802	6.41702	-2.74527	0.0313086	0.250703	-4.21015
ZC3H6	-1.59887	5.14405	-2.74392	0.031367	0.251025	-4.2121
SYT17	-2.21921	3.95377	-2.74156	0.0314691	0.251497	-4.21549
C11orf93	-1.87069	3.3266	-2.74154	0.0314697	0.251497	-4.21551
LOC202781	-1.23628	8.06631	-2.74083	0.0315006	0.251559	-4.21654
PGM2L1	1.31825	4.25412	2.7405	0.0315147	0.251559	-4.217
AMPD2	2.55545	7.21602	2.73757	0.0316423	0.25228	-4.22122
FOXC1	3.81633	6.79125	2.73445	0.0317783	0.252967	-4.2257
TSLP	3.68117	4.06589	2.73355	0.0318178	0.253181	-4.22699
TIMM22	1.06529	5.39438	2.73279	0.0318512	0.253303	-4.22809
HLA-B	2.50145	11.418	2.73263	0.031858	0.253303	-4.22831
FMN1	-1.1743	3.10069	-2.73232	0.0318717	0.253312	-4.22876
ADRB2	3.55734	4.00275	2.73033	0.0319591	0.253461	-4.23162
PTPRG	1.94776	4.89141	2.73011	0.031969	0.253461	-4.23194
BTG3	2.26877	6.0478	2.72981	0.0319822	0.253461	-4.23237
CAPN2	1.47695	9.32515	2.72928	0.0320055	0.253461	-4.23313
PSRC1	1.40779	8.84417	2.72877	0.0320278	0.253461	-4.23386
LOC643072	-1.82948	4.64343	-2.72809	0.0320581	0.253461	-4.23484
POGZ	-1.08042	8.3939	-2.72679	0.0321155	0.25366	-4.23671
LOC100510224	-2.42831	3.47693	-2.72465	0.03221	0.25411	-4.23978
TWIST2	3.16198	3.80507	2.7234	0.0322656	0.254396	-4.24157
IPO11	1.14949	6.42311	2.72327	0.0322714	0.254396	-4.24176
ITGAL	-1.02535	3.45833	-2.7222	0.0323192	0.254583	-4.24331
CCDC68	2.2711	3.36926	2.72169	0.0323419	0.254583	-4.24404
F12	-1.30962	4.66607	-2.72132	0.0323583	0.254586	-4.24457
CTH	1.76336	4.9551	2.71868	0.0324761	0.255117	-4.24836
LRRC37A3	-1.10418	4.7336	-2.71776	0.0325178	0.255117	-4.24969
VCAN	5.5989	5.40842	2.71735	0.0325359	0.255117	-4.25027
CTSL1P8	2.43893	5.82981	2.71616	0.0325892	0.255117	-4.25198
NME4	-1.40046	10.4632	-2.71587	0.0326024	0.255121	-4.2524
C11orf17	1.06546	9.45574	2.7133	0.0327181	0.255928	-4.2561
NPY1R	-4.17232	4.52697	-2.71265	0.0327474	0.256059	-4.25703
GAS6	3.14478	7.37522	2.71159	0.0327956	0.256337	-4.25856
ZNF485	-1.30753	7.04439	-2.70876	0.0329236	0.257074	-4.26262
GOPC	1.48624	6.20762	2.70779	0.0329678	0.257074	-4.26402
SLC7A11	2.78435	6.71979	2.70731	0.0329896	0.257074	-4.26471
BEX4	-4.38691	4.41791	-2.7072	0.0329946	0.257074	-4.26487
RPRD2	-1.05543	8.07432	-2.70714	0.0329974	0.257074	-4.26496
BTN3A2	2.48205	7.26036	2.70664	0.0330203	0.257074	-4.26568
ZNF404	2.71821	3.59859	2.70555	0.0330696	0.257091	-4.26723
IRX4	-3.37078	4.40159	-2.70356	0.0331609	0.257443	-4.27011
NRIP1	-2.81306	8.71531	-2.70114	0.0332716	0.257871	-4.27358
CCDC86	1.42168	8.82233	2.70036	0.0333076	0.257942	-4.2747
LOC100128822	-2.07801	8.57197	-2.69963	0.0333411	0.257942	-4.27575
RBM47	-1.66573	4.84994	-2.69925	0.0333588	0.257942	-4.2763
EBF1	3.55381	4.00263	2.69907	0.0333669	0.257942	-4.27656
LOC645638	4.60738	4.77269	2.69891	0.0333745	0.257942	-4.2768
PINK1	2.29186	7.30362	2.69867	0.0333852	0.257942	-4.27713
CLIP2	1.79512	3.73262	2.69833	0.0334012	0.257942	-4.27763
SH2D4A	1.41535	6.52648	2.6983	0.0334023	0.257942	-4.27766
TTC28	1.73915	4.85939	2.69818	0.0334079	0.257942	-4.27784
C15orf37	-1.68232	4.68496	-2.69771	0.0334297	0.258012	-4.27852
SEMA3F	-1.67358	6.45723	-2.69549	0.0335325	0.258359	-4.28171
UBR5	-1.18617	7.79885	-2.69536	0.0335384	0.258359	-4.2819
RAB8B	1.09433	6.39735	2.69202	0.0336935	0.259328	-4.2867
BATF	-3.25106	6.14565	-2.69149	0.0337179	0.259348	-4.28746
UPK1A	-1.04049	2.74532	-2.68959	0.0338069	0.259835	-4.2902
RAC3	-2.21579	7.10721	-2.68849	0.033858	0.260053	-4.29178
SCG2	5.24872	4.95323	2.68528	0.0340087	0.260892	-4.2964
PKP2	-1.73732	3.89424	-2.68303	0.0341149	0.261311	-4.29964
RSL1D1	-1.56168	8.68537	-2.68221	0.0341533	0.261507	-4.30081
SLC41A3	1.21799	6.6931	2.68162	0.0341814	0.261623	-4.30167
ARRDC4	-3.08607	5.43877	-2.68069	0.0342252	0.261678	-4.303
BNIPL	-2.18736	3.45917	-2.67881	0.0343143	0.262146	-4.30571
HEY1	2.5289	4.02937	2.67833	0.0343369	0.262219	-4.30639
ADCY3	1.33134	5.99227	2.67663	0.0344178	0.262541	-4.30884
PDLIM4	2.00922	3.91472	2.67616	0.0344404	0.262615	-4.30953
PPL	-3.48454	6.23393	-2.67543	0.0344749	0.26268	-4.31057
TRPM4	-1.71026	5.43009	-2.67449	0.0345198	0.262923	-4.31192
CUL4B	2.05803	8.29118	2.67135	0.03467	0.263823	-4.31644
EPHB2	1.90426	3.99875	2.67106	0.034684	0.263823	-4.31686
TMCO7	1.05431	5.47702	2.67055	0.0347085	0.263865	-4.31759
KIF21A	-1.77723	9.65351	-2.6694	0.034764	0.264188	-4.31926
GRB14	-2.45319	3.45068	-2.6683	0.0348168	0.264271	-4.32083
GNB5	1.01429	4.84666	2.6674	0.0348604	0.264286	-4.32213
DOK7	-4.20343	4.38397	-2.66709	0.034875	0.264286	-4.32257
PPM1H	-1.28179	4.14145	-2.66601	0.0349273	0.264286	-4.32413
MGC16703	1.87669	3.16698	2.66546	0.0349539	0.264286	-4.32492
DCTD	1.77449	8.15874	2.66425	0.0350128	0.264286	-4.32667
LOC644538	2.28001	3.45927	2.66418	0.0350161	0.264286	-4.32677
GNG11	7.45447	9.1324	2.66406	0.035022	0.264286	-4.32695
RUSC2	1.22648	6.33156	2.6638	0.0350344	0.264286	-4.32731
AKR1C3	6.61284	7.77266	2.66379	0.0350349	0.264286	-4.32733
ADAT2	1.49356	4.28362	2.66358	0.0350453	0.264286	-4.32763
NAV1	2.55477	5.4336	2.6634	0.0350539	0.264286	-4.32789
TRIM37	-2.0332	9.4003	-2.66314	0.0350663	0.264286	-4.32826
C22orf36	-1.10065	3.89659	-2.66171	0.0351358	0.264536	-4.33032
LMNB2	1.23366	9.34262	2.66121	0.0351602	0.264622	-4.33104
LOC728613	-1.69146	7.60389	-2.65855	0.0352902	0.265403	-4.33488
RNF182	5.24912	4.96976	2.65813	0.0353104	0.265456	-4.33547
YDJC	-1.02021	8.58564	-2.65486	0.0354708	0.266267	-4.34018
WNT5B	2.14964	3.33082	2.65321	0.0355521	0.266637	-4.34256
TNFRSF1A	1.68776	9.86427	2.65306	0.0355595	0.266637	-4.34278
APPBP2	-2.51035	8.43389	-2.65157	0.0356332	0.266894	-4.34493
FOXQ1	4.50264	4.4955	2.65061	0.0356802	0.266938	-4.3463
CHST11	2.79857	4.98922	2.65016	0.0357026	0.266938	-4.34695
VPS41	-1.55815	7.79525	-2.64996	0.0357125	0.266938	-4.34724
TMEM156	3.03071	3.85939	2.6486	0.0357801	0.267303	-4.3492
PTPN18	-1.04009	5.20602	-2.6471	0.0358546	0.267464	-4.35136
PRODH	-3.35608	4.20562	-2.6468	0.0358692	0.267464	-4.35179
KIAA1644	3.14578	3.82773	2.64621	0.035899	0.267464	-4.35265
ZC3H8	-1.47538	7.90356	-2.64535	0.0359414	0.267621	-4.35388
DDAH1	1.22316	6.4664	2.64508	0.0359551	0.267625	-4.35427
CSTB	1.91935	9.87016	2.64304	0.0360568	0.268266	-4.35721
COG2	1.1077	6.21202	2.64209	0.0361044	0.26844	-4.35858
FBXO32	3.03902	7.40926	2.64175	0.0361212	0.268467	-4.35906
BCL2L12	1.00904	8.90579	2.63982	0.0362182	0.269089	-4.36184
2019-09-10	1.60645	8.30341	2.63921	0.0362487	0.269114	-4.36272
MED13L	-2.01097	6.917	-2.63909	0.0362548	0.269114	-4.36289
SUPT3H	1.96877	6.35199	2.63847	0.036286	0.269198	-4.36379
C1orf66	-1.15122	6.30455	-2.63608	0.0364065	0.269796	-4.36723
FAT1	4.91033	9.45851	2.63504	0.0364593	0.26999	-4.36873
C3orf14	-1.43935	8.14986	-2.63475	0.0364741	0.270002	-4.36916
RUSC1	-1.50403	9.57711	-2.63394	0.036515	0.270008	-4.37032
SLC39A10	1.3658	9.44185	2.63328	0.0365486	0.270087	-4.37127
FAM114A1	1.72602	8.23031	2.6332	0.0365522	0.270087	-4.37138
ALAS1	1.1324	9.41043	2.63243	0.0365917	0.27028	-4.3725
VEZF1	-1.43364	10.4432	-2.63107	0.0366607	0.270494	-4.37445
PKP4	-1.30484	6.22703	-2.63065	0.0366821	0.270554	-4.37506
ALS2	1.08993	5.37665	2.6303	0.0366997	0.270585	-4.37556
SKA2	-1.2002	12.0346	-2.6299	0.0367204	0.27062	-4.37614
TUBD1	-2.6777	7.83337	-2.62955	0.0367381	0.27062	-4.37664
C20orf160	-1.00771	2.75511	-2.62785	0.0368247	0.270827	-4.37909
C1S	3.25133	3.85156	2.62778	0.0368287	0.270827	-4.3792
ARHGAP32	-1.57728	6.5949	-2.62711	0.0368626	0.270827	-4.38015
APOBEC3C	1.39304	6.7079	2.62705	0.036866	0.270827	-4.38025
CHD7	-1.07008	4.94957	-2.62368	0.037039	0.271606	-4.38511
ZNRF2	-1.77503	7.88654	-2.62255	0.0370968	0.271804	-4.38673
XRCC4	1.19568	6.75925	2.62193	0.0371286	0.271804	-4.38762
ATP2B4	1.0721	6.79481	2.62173	0.037139	0.271804	-4.38791
IL7	3.47461	4.0015	2.62062	0.0371965	0.272071	-4.38951
EDNRA	1.07958	2.9884	2.62015	0.0372206	0.272071	-4.39018
LGALS1	6.04016	12.3072	2.61985	0.0372366	0.272071	-4.39063
CCDC138	1.16465	5.3776	2.61669	0.0374001	0.273069	-4.39517
ZNF607	-1.27033	5.09821	-2.61593	0.0374395	0.273258	-4.39626
NKAIN1	-1.12555	2.95372	-2.61441	0.0375186	0.273639	-4.39845
CPAMD8	-2.9025	5.1469	-2.61369	0.0375566	0.273719	-4.3995
BDKRB1	4.27753	4.5574	2.61343	0.03757	0.273719	-4.39987
ABCA3	-2.96843	7.44081	-2.61297	0.0375942	0.273796	-4.40054
HS3ST1	1.15425	2.98262	2.6124	0.037624	0.273915	-4.40136
RTN2	-1.79915	4.92809	-2.61166	0.0376627	0.274087	-4.40243
PITPNC1	-1.09794	3.49812	-2.61143	0.0376746	0.274087	-4.40276
PRR5	-1.36148	2.91363	-2.606	0.0379602	0.275374	-4.41059
NPNT	-2.81844	3.84081	-2.60441	0.038044	0.275884	-4.41287
LOC100286909	-2.47769	5.39157	-2.60235	0.0381531	0.276387	-4.41584
RBM11	-2.31925	3.40741	-2.60181	0.0381817	0.276487	-4.41662
FAM59A	-2.17408	4.73746	-2.60074	0.0382385	0.2768	-4.41816
SREK1IP1	1.37761	8.6254	2.59938	0.0383111	0.277015	-4.42012
MARVELD1	1.43867	5.40133	2.59866	0.0383498	0.277015	-4.42117
FKBP1A	2.10054	8.81067	2.59823	0.0383723	0.277015	-4.42178
MMP1	6.5916	5.52682	2.59823	0.0383727	0.277015	-4.42179
BEX5	-2.11563	5.78056	-2.59813	0.0383781	0.277015	-4.42193
TACSTD2	-1.76408	3.72972	-2.59788	0.0383913	0.277015	-4.42229
GPR153	-1.24563	5.09931	-2.59655	0.0384621	0.277269	-4.4242
C9orf25	1.04809	6.61592	2.59515	0.0385374	0.277379	-4.42622
MAP4K4	1.95267	7.5916	2.59279	0.0386643	0.277949	-4.42963
KAZALD1	-1.11443	5.09574	-2.59266	0.0386713	0.277949	-4.42982
MT1F	2.25146	10.8059	2.59238	0.0386864	0.277958	-4.43022
MTUS1	-2.45934	5.73878	-2.59184	0.0387155	0.277996	-4.431
C8orf48	2.21793	3.86454	2.58973	0.0388292	0.278393	-4.43404
ATP2C1	1.1548	8.93269	2.58898	0.0388695	0.278583	-4.43511
SLC25A32	1.16036	10.8256	2.58775	0.0389361	0.278765	-4.43689
APOBEC3G	1.968	3.21273	2.58581	0.0390415	0.279268	-4.43968
[truncated: 189 more rows]

## Sheet: DEGs of GSE1561
genesymbol	logFC	AveExpr	t	P.Value	adj.P.Val	B
CLCN5	0.927432	6.2818	26.8127	1.62758e-23	2.07549e-19	43.3222
WDR76	0.995473	5.67298	23.4115	1.02204e-21	5.16645e-18	39.3878
PTTG3P	1.39307	6.93172	23.278	1.21545e-21	5.16645e-18	39.2215
GNB1L	0.846558	7.93235	21.9615	7.05193e-21	2.24816e-17	37.5278
C8orf79	0.675379	5.62792	21.5887	1.17988e-20	2.89417e-17	37.0299
AMELY	0.865484	5.91035	21.2962	1.77676e-20	2.89417e-17	36.6332
FZD9	1.26808	6.89498	21.2884	1.79646e-20	2.89417e-17	36.6225
CLDN14	0.787387	6.56438	21.2808	1.81567e-20	2.89417e-17	36.6122
TFF1	-6.13495	9.19931	-20.704	4.13186e-20	5.85439e-17	35.8137
GINS4	1.31338	6.16664	20.4243	6.20083e-20	7.18846e-17	35.4186
GART	0.837779	6.66895	19.9205	1.30413e-19	1.38586e-16	34.6939
IL6	2.01754	6.1464	19.7829	1.60213e-19	1.57156e-16	34.493
PRKY	0.785834	5.7755	19.646	1.96867e-19	1.67363e-16	34.2917
CCL7	2.09959	6.31015	19.5079	2.4264e-19	1.93384e-16	34.0873
GJB3	1.0336	7.00983	19.0517	4.88419e-19	3.66372e-16	33.4026
NPY	-1.26689	6.73232	-18.514	1.1347e-18	7.39443e-16	32.5758
LRRC48	-1.46968	6.07714	-18.4715	1.21394e-18	7.39443e-16	32.5095
ST20	0.721948	6.82011	18.2482	1.73445e-18	1.00535e-15	32.1589
NUS1P3	0.65014	4.80494	18.1729	1.95789e-18	1.04029e-15	32.0397
HOXA7	-0.861414	5.65975	-18.013	2.5357e-18	1.24655e-15	31.7853
ERCC6L	1.77523	6.44005	17.9598	2.76447e-18	1.30565e-15	31.7003
TLN1	0.720076	6.52125	17.9252	2.92466e-18	1.33198e-15	31.6449
IL1R2	1.28156	6.38665	17.7782	3.71948e-18	1.58102e-15	31.4082
PIGA	1.17977	5.90614	17.4071	6.87465e-18	2.66772e-15	30.8027
LOC100507630	0.661164	5.70915	17.3923	7.04681e-18	2.66772e-15	30.7783
TIMM8A	0.755733	5.81145	17.3867	7.11281e-18	2.66772e-15	30.7691
ATAD5	1.06449	6.68314	17.1361	1.08384e-17	3.83919e-15	30.3534
PSG3	0.588671	6.11464	16.9959	1.37483e-17	4.73833e-15	30.1186
JRKL	1.81317	6.58628	16.97	1.43697e-17	4.82217e-15	30.0749
SMAD9	0.627472	5.93674	16.7792	1.99199e-17	6.51329e-15	29.7521
OGFRL1	2.19015	7.9441	16.6665	2.41924e-17	7.45356e-15	29.5599
ORC1	0.959148	5.73936	16.6502	2.48868e-17	7.45356e-15	29.5319
GNL3L	0.592609	5.99625	16.6445	2.51335e-17	7.45356e-15	29.5222
EXD3	0.682303	6.84475	16.5517	2.9521e-17	8.53028e-15	29.363
RIPK2	1.55165	7.73974	16.4186	3.72375e-17	9.97146e-15	29.1332
ACN9	2.16166	5.74488	16.4141	3.75337e-17	9.97146e-15	29.1253
C14orf56	0.64653	6.37445	16.2997	4.58807e-17	1.19402e-14	28.9265
ELAVL4	0.641531	6.15142	16.2751	4.79112e-17	1.22193e-14	28.8836
RND1	-1.65883	6.90036	-16.2272	5.21316e-17	1.27843e-14	28.8
FES	0.787821	6.2513	16.1704	5.7642e-17	1.38689e-14	28.7004
IL1F5	0.754128	5.90638	16.1309	6.18256e-17	1.46e-14	28.631
KLK8	1.77644	6.86009	16.1032	6.49437e-17	1.50575e-14	28.5822
MATN4	0.82566	6.40411	15.9928	7.90497e-17	1.70855e-14	28.3874
OR51E2	0.621371	6.28981	15.9139	9.10496e-17	1.87268e-14	28.2472
EMR2	1.32333	6.20588	15.8411	1.03774e-16	2.10052e-14	28.1175
NFKB2	0.610883	6.01855	15.8315	1.0559e-16	2.10387e-14	28.1003
SLC18A3	0.640006	6.05044	15.5129	1.88233e-16	3.52992e-14	27.5265
PKD2L1	0.632577	7.40197	15.4065	2.28827e-16	4.16857e-14	27.3325
FAM174B	-1.15109	7.23559	-15.3925	2.34769e-16	4.19924e-14	27.307
FOXA1	-2.76855	7.82613	-15.3872	2.37096e-16	4.19924e-14	27.2972
CENPI	0.890294	5.81969	15.2012	3.34449e-16	5.53883e-14	26.9554
EN1	2.55647	6.04485	15.1824	3.46318e-16	5.66186e-14	26.9207
GNA13	0.63116	6.0821	14.951	5.3392e-16	8.30311e-14	26.4902
ORC6	1.7045	8.11212	14.9409	5.44249e-16	8.36177e-14	26.4711
RFC2	1.0632	7.80893	14.8648	6.28194e-16	9.42438e-14	26.3284
MPZL2	1.62196	6.13877	14.8425	6.55237e-16	9.71579e-14	26.2865
PHGDH	2.15652	8.67995	14.8125	6.93533e-16	1.01138e-13	26.2299
CCDC132	-0.805748	6.08896	-14.8092	6.97939e-16	1.01138e-13	26.2236
NEIL3	1.09786	6.5365	14.7878	7.26811e-16	1.03667e-13	26.1833
ARHGAP11A	0.676652	5.04962	14.7562	7.7184e-16	1.08159e-13	26.1234
CDK18	1.19305	6.47054	14.6642	9.19627e-16	1.2055e-13	25.949
DGKG	0.673972	6.636	14.5903	1.05926e-15	1.31143e-13	25.8083
HIST3H3	0.637568	5.51679	14.5173	1.21875e-15	1.48014e-13	25.6686
FPR2	0.724573	5.50071	14.4441	1.40354e-15	1.67271e-13	25.5279
CDCA3	2.55661	7.70988	14.4223	1.46376e-15	1.72833e-13	25.486
TTF2	1.30865	6.01376	14.3108	1.81717e-15	2.05067e-13	25.2705
GTF2F2	0.859307	6.07487	14.2414	2.08025e-15	2.26729e-13	25.1357
TOMM40	1.32096	8.50295	14.1824	2.33436e-15	2.48064e-13	25.0208
SPEG	1.47306	7.63764	14.1642	2.41924e-15	2.54894e-13	24.9852
LOC100508624	0.586771	6.3199	14.1523	2.47607e-15	2.5525e-13	24.962
HIST1H1B	0.587171	5.11917	14.0939	2.77702e-15	2.78839e-13	24.8477
SHFM1	1.22172	9.5578	14.087	2.8149e-15	2.80434e-13	24.8341
MRPL44	1.19276	6.13011	14.0256	3.1766e-15	3.04572e-13	24.7136
NUTF2	1.21612	8.52225	13.9628	3.59647e-15	3.40771e-13	24.5897
POLR2F	1.20894	9.25138	13.9613	3.6076e-15	3.40771e-13	24.5866
ZNF280A	0.69594	6.9339	13.9327	3.81796e-15	3.5799e-13	24.5301
TFF3	-4.29026	9.39023	-13.7872	5.10058e-15	4.66624e-13	24.241
CPOX	1.36253	6.90857	13.785	5.12291e-15	4.66624e-13	24.2367
B4GALNT1	1.13905	7.58672	13.7277	5.74495e-15	5.09207e-13	24.1223
BCL11A	1.63325	8.02569	13.66	6.58178e-15	5.53615e-13	23.9865
BTN2A3	0.610042	6.11057	13.6534	6.67035e-15	5.54991e-13	23.9731
NDUFAF4	1.51844	8.62424	13.6378	6.88287e-15	5.6626e-13	23.9418
ART3	3.28834	6.59983	13.5879	7.61065e-15	6.07699e-13	23.8414
GLTP	0.630722	6.0315	13.5696	7.89776e-15	6.25542e-13	23.8044
ZNF286A	0.592818	6.70683	13.5437	8.32214e-15	6.55086e-13	23.7522
SIDT1	-2.4596	6.33589	-13.5064	8.9763e-15	6.97962e-13	23.6766
PRSS50	0.665533	6.87574	13.4981	9.12763e-15	7.05428e-13	23.6599
SERBP1	0.895358	10.3934	13.4873	9.32939e-15	7.12385e-13	23.638
BRS3	0.618196	6.35994	13.4679	9.70598e-15	7.26231e-13	23.5985
HIST1H1A	3.02785	7.8605	13.4662	9.73851e-15	7.26231e-13	23.5952
MTAP	0.70786	5.86679	13.4416	1.02376e-14	7.41757e-13	23.5452
RIF1	0.781958	5.85684	13.326	1.29633e-14	9.13301e-13	23.3094
CD68	0.943709	6.57135	13.2306	1.57665e-14	1.05218e-12	23.1137
SLC16A10	0.660809	5.5626	13.1818	1.74325e-14	1.12842e-12	23.0133
PLCB3	0.679441	7.06516	13.1241	1.96412e-14	1.24496e-12	22.894
DAPP1	1.39515	7.49797	13.1221	1.9721e-14	1.24496e-12	22.8899
PNRC1	1.01237	9.04777	13.0625	2.23153e-14	1.38812e-12	22.7663
PPAN	1.02907	9.12803	13.0225	2.42481e-14	1.50102e-12	22.6833
SYNCRIP	1.00329	9.83455	12.9885	2.60271e-14	1.58046e-12	22.6125
CENPO	0.620776	6.87573	12.98	2.64946e-14	1.60123e-12	22.5946
TXLNG	0.646494	5.73439	12.9629	2.74536e-14	1.65136e-12	22.5591
MRAS	1.1552	7.05264	12.949	2.82628e-14	1.67632e-12	22.53
NCS1	0.632605	6.11691	12.9186	3.01174e-14	1.76985e-12	22.4664
RFXAP	0.622851	5.51926	12.9015	3.12196e-14	1.81786e-12	22.4305
LRP8	1.50128	6.65341	12.864	3.37678e-14	1.93098e-12	22.352
CDCA8	1.46756	9.11738	12.8378	3.56784e-14	2.01363e-12	22.2969
KCNK5	2.26285	6.87396	12.8361	3.58095e-14	2.01363e-12	22.2933
P2RY6	1.10553	7.05174	12.8335	3.60029e-14	2.01363e-12	22.2879
FANCA	0.672672	7.23389	12.8031	3.83778e-14	2.12031e-12	22.2239
LIAS	-0.681111	6.12008	-12.739	4.39376e-14	2.38422e-12	22.0886
AMD1	1.84877	8.94902	12.7307	4.4708e-14	2.39545e-12	22.0712
RBM28	1.47271	8.52707	12.7239	4.53597e-14	2.41011e-12	22.0567
POPDC3	1.07377	6.78156	12.7156	4.6157e-14	2.43221e-12	22.0392
BCL9	-0.880649	7.89594	-12.6404	5.41346e-14	2.81765e-12	21.8797
CDH4	0.711472	6.89907	12.6126	5.74251e-14	2.97046e-12	21.8206
CD96	0.993153	5.55039	12.5493	6.5716e-14	3.32544e-12	21.6856
C1orf175	0.684263	6.75424	12.5452	6.62916e-14	3.34131e-12	21.6768
POLR1E	1.27188	8.40356	12.5321	6.81801e-14	3.40954e-12	21.6487
GK3P	0.887424	5.60051	12.5202	6.9927e-14	3.46969e-12	21.6234
NPC1	0.734077	7.45164	12.5	7.30125e-14	3.58098e-12	21.5801
APBA3	0.639585	6.67171	12.4888	7.47966e-14	3.64048e-12	21.556
BYSL	1.10891	8.76516	12.4699	7.78744e-14	3.71931e-12	21.5156
SDC3	0.790092	7.48607	12.4678	7.82306e-14	3.72238e-12	21.511
NIP7	0.98916	6.81418	12.3506	1.00654e-13	4.70161e-12	21.2586
NFE2L3	2.33439	6.51023	12.3382	1.03368e-13	4.79325e-12	21.232
RPL7	0.600487	9.53701	12.322	1.07046e-13	4.92799e-12	21.1969
HDAC2	1.27989	9.55869	12.3119	1.09425e-13	4.98351e-12	21.1749
T	0.642595	7.11455	12.3057	1.10906e-13	5.03302e-12	21.1615
NCAPH	1.13403	8.05247	12.2517	1.24643e-13	5.53816e-12	21.0445
HSPC159	1.1356	6.96319	12.2477	1.25744e-13	5.56766e-12	21.0357
YBX1	1.15247	12.2129	12.2387	1.28199e-13	5.63999e-12	21.0163
MICALL1	1.35501	8.62593	12.2358	1.29024e-13	5.65401e-12	21.0099
MYO1A	0.603501	6.53046	12.2111	1.36124e-13	5.90424e-12	20.9562
GATA3	-3.1574	9.53417	-12.2061	1.37609e-13	5.94154e-12	20.9453
ADORA2B	1.12193	6.98304	12.1921	1.41886e-13	6.05422e-12	20.9147
PSRC1	1.42208	7.77509	12.1793	1.45877e-13	6.1597e-12	20.8869
TBC1D29	0.658832	6.82435	12.1656	1.50287e-13	6.32494e-12	20.857
RIC3	0.621802	6.02459	12.1054	1.71409e-13	7.0283e-12	20.7252
EVL	-1.88426	8.46298	-12.1036	1.72076e-13	7.03305e-12	20.7213
LRRC61	0.657125	7.934	12.0965	1.74739e-13	7.11909e-12	20.706
PLEKHG6	0.761399	6.9492	12.088	1.78037e-13	7.23032e-12	20.6872
TFG	0.58885	9.0781	11.9977	2.17039e-13	8.33637e-12	20.4887
ITGB8	1.05921	5.53511	11.9915	2.20011e-13	8.42516e-12	20.4751
GK	0.738411	6.88945	11.9368	2.48139e-13	9.31059e-12	20.3545
PLA1A	-0.805587	6.86063	-11.865	2.90824e-13	1.05059e-11	20.1953
TUBB6	1.19394	10.3975	11.838	3.08768e-13	1.10602e-11	20.1353
PELP1	0.793397	6.66338	11.8179	3.22867e-13	1.15069e-11	20.0905
GSTP1	1.68702	9.2147	11.8154	3.24643e-13	1.15069e-11	20.085
IFNAR2	0.913492	7.58462	11.8085	3.29604e-13	1.15788e-11	20.0698
CENPN	1.56409	7.44531	11.8029	3.3373e-13	1.16915e-11	20.0573
RFPL3	0.611057	7.21279	11.7778	3.52895e-13	1.22954e-11	20.0014
CASP8AP2	1.39563	7.75852	11.7627	3.64976e-13	1.26472e-11	19.9676
CXCR2	0.76267	5.70671	11.7544	3.71751e-13	1.28123e-11	19.9492
LILRB3	0.768776	8.71897	11.7278	3.94485e-13	1.34865e-11	19.8896
SCML2	0.963043	8.37753	11.722	3.99655e-13	1.35975e-11	19.8766
ZNF552	-0.992298	8.17421	-11.7217	3.99864e-13	1.35975e-11	19.876
PSAT1	1.42718	7.17025	11.7123	4.08379e-13	1.38134e-11	19.8549
PGGT1B	-0.621236	5.55295	-11.6625	4.56417e-13	1.52762e-11	19.7434
OR12D3	0.716339	6.98602	11.6528	4.66483e-13	1.55722e-11	19.7215
ARHGAP17	0.838903	9.25269	11.6432	4.76589e-13	1.58681e-11	19.7
KCNK15	-1.6572	6.01072	-11.6244	4.97129e-13	1.64233e-11	19.6577
STAC	1.09394	8.2915	11.5791	5.5037e-13	1.79497e-11	19.5556
C13orf34	1.26443	6.94171	11.5684	5.63797e-13	1.82476e-11	19.5315
KIF18A	1.6084	5.63887	11.5504	5.87134e-13	1.89548e-11	19.4908
CDT1	0.942672	6.24958	11.5451	5.94114e-13	1.91317e-11	19.4789
SLC7A11	0.967328	6.14236	11.4928	6.68581e-13	2.09994e-11	19.3604
ZNF250	0.856033	7.12559	11.4745	6.9675e-13	2.14095e-11	19.319
TLR6	0.607887	6.0314	11.469	7.05463e-13	2.16252e-11	19.3066
SLC25A23	0.700608	6.33013	11.4171	7.93581e-13	2.39238e-11	19.1885
HS3ST1	0.602523	6.25007	11.3867	8.50196e-13	2.55099e-11	19.1193
CD82	0.861972	8.36617	11.3417	9.4192e-13	2.78041e-11	19.0165
NUP205	1.0616	7.23025	11.3247	9.79124e-13	2.8703e-11	18.9777
DMD	1.3469	6.48934	11.321	9.87358e-13	2.88579e-11	18.9693
SLC43A3	1.17002	8.1295	11.3122	1.0073e-12	2.93266e-11	18.9492
LYPD1	1.11395	6.75204	11.3092	1.01416e-12	2.94015e-11	18.9424
RGS20	0.705316	5.37978	11.3069	1.01956e-12	2.94818e-11	18.937
MLPH	-2.25388	10.343	-11.2867	1.06781e-12	3.05577e-11	18.8906
KIF14	1.5081	6.97306	11.2709	1.10706e-12	3.14415e-11	18.8544
TSPO2	0.587992	7.04593	11.2295	1.21694e-12	3.41815e-11	18.7594
QSER1	0.617366	5.65721	11.2246	1.23073e-12	3.44929e-11	18.7481
PFKP	1.61778	9.45376	11.2216	1.23923e-12	3.46549e-11	18.7412
CHST11	1.11218	6.91461	11.2197	1.24476e-12	3.47335e-11	18.7368
CHEK1	1.56809	6.01238	11.2123	1.26602e-12	3.52494e-11	18.7198
AKAP3	0.931832	6.42438	11.1839	1.35126e-12	3.73519e-11	18.6544
IL12A	0.643428	5.47481	11.1833	1.35324e-12	3.73519e-11	18.6529
TOR3A	1.13311	9.15454	11.177	1.37285e-12	3.78111e-11	18.6384
SAP30	0.870641	7.10469	11.1717	1.3897e-12	3.81927e-11	18.6262
GJC1	0.669151	6.38805	11.1476	1.46882e-12	4.0108e-11	18.5706
TRDMT1	0.975735	6.91905	11.1404	1.4934e-12	4.06919e-11	18.554
PLCH1	0.747682	5.20908	11.1356	1.50992e-12	4.10545e-11	18.5429
FERMT1	1.15892	6.77562	11.1263	1.54264e-12	4.16775e-11	18.5214
DNAJC2	1.04693	9.5459	11.1207	1.56261e-12	4.20388e-11	18.5085
ASGR2	0.633051	7.56999	11.096	1.65446e-12	4.42298e-11	18.4512
CLIP4	0.737228	6.08857	11.0803	1.71552e-12	4.54809e-11	18.4148
FAM114A2	-0.718089	7.72914	-11.068	1.76485e-12	4.66917e-11	18.3863
CCDC134	0.605855	7.17545	11.0582	1.80543e-12	4.73721e-11	18.3635
STAR	0.784719	6.76769	11.055	1.8189e-12	4.76275e-11	18.356
HSF2	0.678833	4.9952	11.0451	1.86086e-12	4.8527e-11	18.3331
HIST1H4C	1.16458	11.5707	10.9905	2.11229e-12	5.43062e-11	18.2059
MMACHC	0.702071	7.69231	10.9882	2.12336e-12	5.44809e-11	18.2006
TTK	1.71458	7.5341	10.9728	2.20069e-12	5.62388e-11	18.1647
FBXO5	1.81198	6.50397	10.9627	2.25299e-12	5.74602e-11	18.1411
SPAST	0.751826	6.62303	10.9532	2.30346e-12	5.83971e-11	18.1189
RAD54L	0.989351	7.55312	10.9391	2.38e-12	5.99799e-11	18.0861
EGLN1	0.970363	6.85733	10.933	2.41395e-12	6.05958e-11	18.0719
C4orf43	1.1624	5.99506	10.9227	2.47299e-12	6.11251e-11	18.0476
SRPK1	0.88372	8.64875	10.9226	2.47338e-12	6.11251e-11	18.0474
DUSP9	0.919734	6.6616	10.9171	2.50529e-12	6.17938e-11	18.0346
BLM	1.19349	7.9571	10.8914	2.6598e-12	6.48366e-11	17.9745
SKP2	1.05408	6.65152	10.8676	2.81226e-12	6.796e-11	17.9185
NAA50	0.931401	10.3403	10.8673	2.8139e-12	6.796e-11	17.9179
FGD1	0.745034	7.34076	10.8605	2.85917e-12	6.89227e-11	17.9019
FAM64A	1.45233	7.75825	10.8561	2.88872e-12	6.95038e-11	17.8916
MRPL33	0.880453	9.5147	10.8481	2.94356e-12	7.05568e-11	17.8727
MAP2	0.870945	6.16928	10.8466	2.95377e-12	7.06688e-11	17.8692
NCK1	1.55745	9.16078	10.8209	3.13708e-12	7.40815e-11	17.8087
SYNJ2BP	-0.887502	5.44517	-10.7845	3.41654e-12	8.01568e-11	17.723
PLIN2	0.998013	8.00611	10.7652	3.57465e-12	8.30309e-11	17.6776
CENPA	1.47436	8.28207	10.7631	3.59275e-12	8.32994e-11	17.6725
CDC40	0.670197	7.8404	10.7583	3.63292e-12	8.40779e-11	17.6614
CCNA1	1.41516	6.27319	10.7303	3.88051e-12	8.90004e-11	17.5952
C5AR1	1.52482	7.26521	10.7208	3.96853e-12	9.04649e-11	17.5726
ZFHX4	-0.884661	6.88772	-10.7203	3.97274e-12	9.04649e-11	17.5716
LRRC17	-2.98348	7.4388	-10.7098	4.07282e-12	9.24139e-11	17.5466
POLD1	0.608186	7.46943	10.7059	4.11003e-12	9.30925e-11	17.5374
ZSWIM1	0.646802	6.83358	10.7035	4.13336e-12	9.34549e-11	17.5318
TIPIN	1.14364	6.4779	10.6957	4.20998e-12	9.50189e-11	17.5133
DDX18	0.913173	9.06446	10.6622	4.55708e-12	1.02152e-10	17.4337
STIL	1.68958	7.48029	10.6578	4.60399e-12	1.03e-10	17.4235
GALNT6	-2.05741	7.40801	-10.6435	4.76236e-12	1.0605e-10	17.3895
EML4	0.712603	6.08067	10.6433	4.76528e-12	1.0605e-10	17.3889
PTPN2	0.706094	7.618	10.6384	4.82079e-12	1.07099e-10	17.3772
RAD51	0.891739	7.01672	10.6334	4.87832e-12	1.08188e-10	17.3653
DEF6	0.6067	6.79337	10.6172	5.06863e-12	1.11826e-10	17.3269
AMPD2	0.719302	8.97862	10.5938	5.35742e-12	1.16983e-10	17.2712
EDA2R	0.607875	7.11646	10.579	5.54917e-12	1.20914e-10	17.2359
SLC44A4	-1.8957	6.9854	-10.5561	5.85892e-12	1.25991e-10	17.1813
ALDH1A2	-0.71494	7.26647	-10.5487	5.96284e-12	1.2801e-10	17.1637
HMGB3P1	0.810314	8.78916	10.4526	7.49848e-12	1.56755e-10	16.9335
TIMM17A	0.679153	7.46926	10.4447	7.6416e-12	1.58583e-10	16.9145
CXCL3	0.70822	5.20131	10.4432	7.66868e-12	1.58583e-10	16.9109
TRIM52	-0.610824	6.58461	-10.443	7.67296e-12	1.58583e-10	16.9104
METTL4	0.978218	7.52368	10.4139	8.22538e-12	1.68363e-10	16.8405
RNASE2	1.09469	7.181	10.4038	8.42767e-12	1.70587e-10	16.8161
CLCN4	1.06278	6.0733	10.3771	8.98397e-12	1.79879e-10	16.7519
PILRA	0.671778	5.95663	10.3656	9.23637e-12	1.84486e-10	16.724
CYP7B1	1.28595	6.08754	10.3623	9.31058e-12	1.85224e-10	16.716
RSU1	0.741681	7.94968	10.3493	9.60497e-12	1.89601e-10	16.6847
PHKA1	0.819177	7.69273	10.3216	1.02666e-11	2.0049e-10	16.6178
STX17	0.879688	7.30767	10.3184	1.03448e-11	2.01707e-10	16.6102
TRIM29	0.899871	7.45365	10.3154	1.04211e-11	2.02885e-10	16.6028
FOLH1	0.728119	6.81651	10.3072	1.06299e-11	2.0632e-10	16.5829
PNO1	0.821606	9.27505	10.2912	1.10475e-11	2.13128e-10	16.5441
KCMF1	0.7246	11.0478	10.2898	1.10837e-11	2.13503e-10	16.5409
FUT8	-1.71784	8.77732	-10.2783	1.13964e-11	2.18208e-10	16.5129
TRA2B	0.755696	9.03658	10.2655	1.17531e-11	2.23107e-10	16.4819
SCARA3	0.879282	7.67595	10.2289	1.284e-11	2.40661e-10	16.3931
KIF4A	1.8332	8.35131	10.2285	1.28521e-11	2.40661e-10	16.3921
CDKN2A	1.57205	7.31323	10.1951	1.3936e-11	2.59433e-10	16.3107
TPX2	1.89314	9.24727	10.1844	1.43026e-11	2.65483e-10	16.2847
BRD4	0.651625	7.74242	10.1629	1.50674e-11	2.76857e-10	16.2323
FAM49A	0.681657	6.77019	10.1563	1.531e-11	2.79035e-10	16.2163
NCAPD3	0.860571	8.36388	10.127	1.64404e-11	2.96952e-10	16.1447
DKC1	1.06854	10.3202	10.1046	1.73626e-11	3.11403e-10	16.0898
CCNA2	1.52381	7.60667	10.0802	1.84248e-11	3.27232e-10	16.0301
AGPAT4	0.64283	7.42262	10.0539	1.96457e-11	3.46025e-10	15.9657
MGC2889	0.691721	6.43025	10.0056	2.21103e-11	3.81014e-10	15.8469
PLOD1	1.2722	8.40628	9.98945	2.29996e-11	3.93151e-10	15.8073
PAX5	0.628829	6.99342	9.94681	2.55355e-11	4.31297e-10	15.7021
NFIL3	1.69021	8.50382	9.93055	2.65763e-11	4.45336e-10	15.662
TRIP10	0.777233	7.71832	9.92466	2.6964e-11	4.5016e-10	15.6474
GAPDH	0.591296	13.2194	9.90183	2.85216e-11	4.74195e-10	15.591
PRG2	0.620924	5.76228	9.88868	2.94599e-11	4.87887e-10	15.5585
AGR2	-4.1249	8.68735	-9.88086	3.00329e-11	4.96087e-10	15.5391
GTPBP4	1.02279	8.10468	9.8734	3.05904e-11	5.02692e-10	15.5206
MCM5	1.09785	8.20586	9.85585	3.19437e-11	5.2157e-10	15.4771
NME5	-1.44167	7.06207	-9.82533	3.44438e-11	5.58104e-10	15.4014
YIPF4	0.61045	6.6181	9.81755	3.51128e-11	5.66791e-10	15.382
C20orf12	-0.793278	7.15339	-9.79693	3.69504e-11	5.90532e-10	15.3307
E2F3	1.07156	8.49434	9.77821	3.87042e-11	6.13875e-10	15.2841
RNASEH2B	0.58992	7.30848	9.77753	3.87691e-11	6.14141e-10	15.2825
KRT16	2.95767	6.62879	9.77056	3.94445e-11	6.23292e-10	15.2651
COLEC11	0.837124	6.81782	9.75866	4.06253e-11	6.39573e-10	15.2354
AMHR2	0.589596	7.79437	9.75664	4.08296e-11	6.41996e-10	15.2304
EPHA2	0.702788	7.41254	9.73283	4.33154e-11	6.73607e-10	15.171
CCNO	-0.964992	6.29325	-9.72145	4.45576e-11	6.90399e-10	15.1426
CCDC88A	1.2094	6.69913	9.71619	4.51431e-11	6.98623e-10	15.1295
FBXL4	1.15072	6.53862	9.68816	4.84037e-11	7.4188e-10	15.0594
UQCRH	1.22763	10.9631	9.67315	5.02472e-11	7.6645e-10	15.0218
POP1	1.54104	7.87754	9.66453	5.13388e-11	7.81232e-10	15.0002
WDR33	0.962227	6.50126	9.65498	5.25753e-11	7.98143e-10	14.9763
KLHL7	1.36537	6.12357	9.65245	5.29082e-11	8.02242e-10	14.9699
NKAIN1	-0.903729	7.39138	-9.64702	5.36296e-11	8.10289e-10	14.9563
TGS1	1.02628	7.69781	9.63277	5.5572e-11	8.36664e-10	14.9205
BTG3	0.958075	7.94043	9.62972	5.59963e-11	8.41385e-10	14.9129
IL7	0.620087	4.90035	9.62957	5.60176e-11	8.41385e-10	14.9125
CD1B	0.585374	6.83401	9.62009	5.73588e-11	8.60517e-10	14.8887
LDHB	1.61486	12.246	9.6094	5.89127e-11	8.79256e-10	14.8618
COQ3	0.859691	8.48722	9.6092	5.89416e-11	8.79256e-10	14.8614
MCM6	1.40936	10.215	9.60913	5.89526e-11	8.79256e-10	14.8612
FOXD1	1.16136	6.22708	9.60344	5.97968e-11	8.88728e-10	14.8469
KLK11	1.65325	7.19251	9.60222	5.99794e-11	8.89152e-10	14.8438
SPDEF	-0.712607	8.55793	-9.60185	6.00345e-11	8.89152e-10	14.8429
GTPBP8	0.871743	8.48338	9.59599	6.0922e-11	8.99164e-10	14.8281
MXD3	0.593904	8.01509	9.59483	6.10988e-11	8.9969e-10	14.8252
C2orf3	0.949713	6.05028	9.58799	6.21538e-11	9.14169e-10	14.808
ATP1B3	0.970913	11.406	9.58199	6.30929e-11	9.26914e-10	14.7929
PLXNA1	0.729758	8.67608	9.57896	6.35744e-11	9.32912e-10	14.7853
RNMT	0.703094	6.93219	9.54477	6.92605e-11	1.00251e-09	14.6992
BRIX1	1.12226	7.03751	9.54204	6.9737e-11	1.00826e-09	14.6923
AGFG1	0.634577	7.22739	9.52049	7.36138e-11	1.05712e-09	14.6379
ANGPTL4	1.34031	7.34186	9.50438	7.66537e-11	1.09339e-09	14.5972
ROR1	0.837906	6.82024	9.48819	7.9838e-11	1.13247e-09	14.5563
PRR5L	-0.69821	6.28882	-9.48259	8.09709e-11	1.14472e-09	14.5421
EIF4EBP1	1.17411	8.10299	9.4787	8.17688e-11	1.15217e-09	14.5323
MMP12	4.38846	8.76755	9.47812	8.18887e-11	1.1523e-09	14.5308
CPA2	0.614525	6.51749	9.47775	8.19642e-11	1.1523e-09	14.5299
TRMT11	1.55364	8.0728	9.47277	8.29982e-11	1.16307e-09	14.5173
LAG3	0.668991	6.5994	9.43153	9.20893e-11	1.27367e-09	14.4128
AQP9	1.51785	8.05331	9.42999	9.24485e-11	1.27449e-09	14.4089
GPR19	1.04734	7.6126	9.42476	9.36768e-11	1.29003e-09	14.3956
SCRG1	3.65948	7.12858	9.41947	9.49355e-11	1.30034e-09	14.3822
NDC80	2.13042	7.79326	9.41298	9.65042e-11	1.32041e-09	14.3657
CACNA2D2	-1.16933	7.43503	-9.39923	9.99142e-11	1.35832e-09	14.3308
PDHA1	0.755684	9.19042	9.39833	1.00143e-10	1.35998e-09	14.3285
POLR2J2	0.734355	7.82513	9.38947	1.02412e-10	1.38636e-09	14.306
HMGA1	0.812671	7.4771	9.38632	1.0323e-10	1.39301e-09	14.298
ATP5C1	0.807819	10.8857	9.38138	1.04527e-10	1.40686e-09	14.2854
GPSM2	1.34319	8.69627	9.37094	1.07326e-10	1.43461e-09	14.2589
LAD1	0.789808	8.13701	9.34279	1.15258e-10	1.53101e-09	14.1872
GVINP1	0.86656	6.37891	9.33285	1.18199e-10	1.56682e-09	14.1619
RAB6B	0.730922	7.36015	9.32762	1.19779e-10	1.58504e-09	14.1485
MTMR2	1.05045	7.75212	9.32594	1.20289e-10	1.58956e-09	14.1443
REEP1	-1.67116	7.7795	-9.31155	1.24763e-10	1.64232e-09	14.1075
ACTL6A	1.43816	8.57406	9.29427	1.30363e-10	1.70676e-09	14.0634
DPH2	0.7344	8.78131	9.29292	1.3081e-10	1.71086e-09	14.06
SEMA3C	-1.76177	8.05735	-9.28468	1.3358e-10	1.73995e-09	14.0389
MYO10	1.32659	8.47828	9.2738	1.37325e-10	1.78327e-09	14.0111
NOP16	0.663627	7.28298	9.26731	1.39613e-10	1.81051e-09	13.9945
GCNT2	0.586569	5.51152	9.26439	1.40655e-10	1.8191e-09	13.987
ARHGAP22	0.768878	6.55878	9.25758	1.43113e-10	1.84714e-09	13.9696
IFRD1	1.69493	7.92287	9.25033	1.45781e-10	1.874e-09	13.951
NCAPG	1.39423	6.46836	9.24083	1.49352e-10	1.91331e-09	13.9267
FOLH1B	0.743681	6.51131	9.2406	1.4944e-10	1.91331e-09	13.9261
GPR161	0.845447	6.94371	9.23365	1.52108e-10	1.94162e-09	13.9083
SKAP1	-1.10328	8.03432	-9.23027	1.53424e-10	1.95256e-09	13.8996
KLK5	2.0716	7.53531	9.22454	1.55685e-10	1.97739e-09	13.8849
BNIP2	0.875586	8.05533	9.22304	1.56278e-10	1.97901e-09	13.8811
IL1RAP	0.646047	5.77932	9.22185	1.56755e-10	1.98147e-09	13.8781
ACADSB	-1.71401	5.8505	-9.2045	1.63853e-10	2.05453e-09	13.8335
ZNF643	0.614546	4.86591	9.19128	1.69476e-10	2.11051e-09	13.7996
PSTPIP2	1.39817	6.59783	9.18024	1.74329e-10	2.1667e-09	13.7712
SLC25A32	1.48161	8.63538	9.16154	1.82865e-10	2.24653e-09	13.7232
RHOF	0.7721	7.11367	9.15746	1.84786e-10	2.26525e-09	13.7127
TTC13	1.1213	8.49276	9.15273	1.87037e-10	2.28239e-09	13.7005
WDR43	1.11228	7.03069	9.14957	1.88553e-10	2.29869e-09	13.6924
NUP88	0.607865	8.07926	9.14845	1.89097e-10	2.30312e-09	13.6895
C9orf7	-0.659722	9.48222	-9.14708	1.89763e-10	2.30902e-09	13.686
AHCTF1	1.0121	7.08647	9.1399	1.93282e-10	2.34605e-09	13.6675
MUTYH	0.842881	7.88444	9.13887	1.93794e-10	2.34911e-09	13.6648
SLC9A6	1.11056	8.79658	9.12271	2.01985e-10	2.42991e-09	13.6232
CALU	0.862972	8.77104	9.11788	2.04501e-10	2.45324e-09	13.6108
YARS2	0.906398	7.71581	9.11362	2.06748e-10	2.47787e-09	13.5998
C11orf41	0.978261	5.91037	9.11292	2.0712e-10	2.47999e-09	13.598
CLPB	0.849437	7.59932	9.09257	2.18226e-10	2.60211e-09	13.5455
RFWD3	1.2321	6.40194	9.0829	2.23713e-10	2.64883e-09	13.5205
ZDHHC18	0.607776	7.57928	9.08137	2.24591e-10	2.65676e-09	13.5166
ORC3	0.923293	7.71355	9.07684	2.2722e-10	2.68288e-09	13.5049
RHOB	-1.35815	8.17137	-9.07231	2.29883e-10	2.70681e-09	13.4931
FH	0.630676	7.83694	9.06838	2.32219e-10	2.72425e-09	13.483
PABPC3	0.817966	12.278	9.06769	2.32632e-10	2.72485e-09	13.4812
TEAD4	0.910458	7.87783	9.06005	2.37246e-10	2.77556e-09	13.4615
SRSF3	0.695355	9.46589	9.02197	2.61676e-10	3.02529e-09	13.3629
PIM2	0.709115	7.83008	9.016	2.65735e-10	3.06112e-09	13.3474
SNRPA	0.956403	9.44827	9.00973	2.70065e-10	3.10028e-09	13.3312
CABYR	0.862978	6.91958	9.00812	2.71192e-10	3.10992e-09	13.327
CKAP5	0.747014	9.99393	8.99881	2.77783e-10	3.16841e-09	13.3029
CIT	0.629109	8.5374	8.9843	2.88379e-10	3.27736e-09	13.2652
PRDX4	1.30153	11.2378	8.98398	2.8862e-10	3.27736e-09	13.2644
CHAF1A	0.612579	7.43372	8.98238	2.89813e-10	3.28271e-09	13.2603
CROT	-1.13582	8.56191	-8.98231	2.89863e-10	3.28271e-09	13.2601
ZNF259	0.888341	8.04119	8.97815	2.92995e-10	3.30987e-09	13.2493
PP14571	-1.94135	5.92418	-8.95077	3.1448e-10	3.51468e-09	13.1781
NCRNA00115	0.637537	4.92976	8.94549	3.18806e-10	3.55679e-09	13.1644
SLC25A37	0.598227	6.05964	8.94341	3.20524e-10	3.56971e-09	13.159
ATG5	0.83872	7.71135	8.94145	3.22151e-10	3.57845e-09	13.1539
DNALI1	-1.22507	6.4276	-8.93811	3.24949e-10	3.60326e-09	13.1452
NAT1	-3.03752	9.5002	-8.93453	3.27968e-10	3.63042e-09	13.1359
DNMT1	1.00037	9.29236	8.92807	3.33504e-10	3.67893e-09	13.1191
NBEA	-1.39959	6.09283	-8.92106	3.39612e-10	3.73984e-09	13.1009
ME2	0.952746	8.45188	8.88993	3.68152e-10	4.02908e-09	13.0197
TRPV6	0.836158	6.94259	8.88665	3.71299e-10	4.05316e-09	13.0112
SLC33A1	0.931357	7.25873	8.88637	3.71561e-10	4.05316e-09	13.0105
SOX10	1.24143	8.02612	8.88462	3.73254e-10	4.06815e-09	13.0059
USP6NL	1.06662	6.13213	8.87713	3.80584e-10	4.13658e-09	12.9864
C1orf135	1.20026	7.41516	8.8545	4.03618e-10	4.34946e-09	12.9273
GTF2H3	0.651378	7.31025	8.8532	4.04985e-10	4.35812e-09	12.9239
SNRPD1	1.00403	9.04348	8.80938	4.53886e-10	4.83538e-09	12.8093
CCNC	1.04573	10.1466	8.80849	4.54943e-10	4.8426e-09	12.807
IL6R	0.683397	5.59381	8.8009	4.64028e-10	4.92286e-09	12.7871
ALOX12	0.736423	6.90413	8.79527	4.70892e-10	4.98324e-09	12.7723
GRP	-1.66414	7.86907	-8.7847	4.84046e-10	5.10129e-09	12.7446
ADAM17	0.663061	7.33227	8.76045	5.15659e-10	5.39433e-09	12.681
PTDSS1	0.960342	11.3215	8.75784	5.19183e-10	5.41786e-09	12.6742
SERPINA5	-2.17338	7.6885	-8.74513	5.36716e-10	5.56439e-09	12.6408
UBE2D1	0.589309	5.77047	8.73692	5.48353e-10	5.65745e-09	12.6192
DDX21	0.875786	11.2694	8.73483	5.51346e-10	5.68373e-09	12.6138
CD79B	0.68771	6.67522	8.73344	5.53355e-10	5.69523e-09	12.6101
MCM10	1.78313	7.3272	8.72729	5.6233e-10	5.78293e-09	12.5939
KIAA0020	1.29141	9.92342	8.70245	6.00089e-10	6.10234e-09	12.5286
GPR12	0.600629	7.66916	8.69257	6.15827e-10	6.22789e-09	12.5026
CENPF	1.73962	8.03105	8.67076	6.52053e-10	6.53026e-09	12.4451
C1orf109	1.02821	6.54052	8.66892	6.55197e-10	6.55164e-09	12.4403
ARHGEF9	1.09132	7.31151	8.66353	6.64535e-10	6.62043e-09	12.4261
CSDA	0.913101	8.93003	8.65977	6.71123e-10	6.66523e-09	12.4162
EXO1	0.843904	7.47155	8.65375	6.81814e-10	6.75155e-09	12.4003
TK1	1.18812	8.19238	8.64732	6.93413e-10	6.85478e-09	12.3833
TGFB3	-0.86362	8.92289	-8.64218	7.02834e-10	6.93695e-09	12.3698
GYG1	0.802461	9.9634	8.63634	7.13691e-10	7.03322e-09	12.3543
CD209	0.606344	7.58405	8.63412	7.17869e-10	7.06893e-09	12.3485
PLK1	0.961448	7.11398	8.62906	7.27479e-10	7.14701e-09	12.3351
TANK	0.628843	7.15688	8.61499	7.54898e-10	7.35968e-09	12.2979
ASPM	2.16852	7.81726	8.60054	7.84142e-10	7.61567e-09	12.2597
RRP1	0.74159	8.42289	8.59999	7.85279e-10	7.62091e-09	12.2583
NAB1	0.682295	6.88455	8.59863	7.8809e-10	7.64237e-09	12.2547
RAD51AP1	2.37592	8.63533	8.59277	8.00328e-10	7.75199e-09	12.2392
PDCD11	0.733564	8.0398	8.59264	8.0061e-10	7.75199e-09	12.2388
CD47	0.717591	8.51249	8.59114	8.03779e-10	7.77678e-09	12.2349
XPNPEP3	0.614023	7.07068	8.58425	8.185e-10	7.89524e-09	12.2166
CYP39A1	0.901676	4.69815	8.57873	8.30476e-10	7.99866e-09	12.202
ZBTB24	0.931431	8.29705	8.55639	8.80839e-10	8.43278e-09	12.1428
LRP6	0.839916	7.49933	8.54887	8.98495e-10	8.56964e-09	12.1229
XBP1	-1.57943	10.4777	-8.53715	9.26706e-10	8.8002e-09	12.0918
CCNL1	1.01801	8.56934	8.53666	9.27906e-10	8.80406e-09	12.0905
FOXC1	1.49587	8.96748	8.53507	9.31825e-10	8.82155e-09	12.0863
INPP4B	-1.86296	7.214	-8.5332	9.36427e-10	8.85198e-09	12.0813
TBC1D9	-1.14745	8.59522	-8.52983	9.4479e-10	8.91781e-09	12.0724
IL18RAP	0.638589	6.10172	8.52925	9.46252e-10	8.92501e-09	12.0708
LILRA4	0.665953	7.03126	8.5255	9.55653e-10	8.99372e-09	12.0609
ZBED4	0.635101	6.67593	8.52179	9.65063e-10	9.06889e-09	12.0511
PTTG1	1.40577	10.5266	8.49848	1.02639e-09	9.58871e-09	11.9891
NOD2	1.13461	7.26827	8.49469	1.03674e-09	9.67662e-09	11.9791
DONSON	1.09367	6.88336	8.49448	1.03732e-09	9.67662e-09	11.9785
PPPDE1	0.761706	7.62128	8.48378	1.06709e-09	9.93979e-09	11.9501
AREG	-1.67053	5.47312	-8.48018	1.0773e-09	1.00202e-08	11.9405
MCM4	1.07764	7.54542	8.47897	1.08077e-09	1.00451e-08	11.9373
ATP8B4	0.601855	5.05015	8.47318	1.09746e-09	1.01929e-08	11.9219
SMC5	0.869985	7.22821	8.47047	1.10535e-09	1.02512e-08	11.9147
KLHL23	0.655936	4.97514	8.46619	1.11798e-09	1.03557e-08	11.9032
GPR183	1.48883	7.24001	8.45587	1.14897e-09	1.06165e-08	11.8758
FGF2	0.651282	5.25526	8.45388	1.15503e-09	1.06423e-08	11.8705
TBX19	0.822865	7.61736	8.4417	1.19291e-09	1.09514e-08	11.838
LOC100507328	0.738514	8.61651	8.41993	1.26386e-09	1.15284e-08	11.78
TSR1	0.638768	7.39138	8.41673	1.27463e-09	1.161e-08	11.7715
C12orf24	1.53869	6.99735	8.41384	1.28445e-09	1.16828e-08	11.7637
BBS7	0.585629	5.14022	8.39799	1.33969e-09	1.21334e-08	11.7214
NDEL1	0.692336	8.90446	8.39762	1.341e-09	1.21366e-08	11.7204
SLC5A1	0.88696	6.59225	8.39619	1.34612e-09	1.21571e-08	11.7166
CX3CL1	0.942581	7.76888	8.39343	1.35603e-09	1.22206e-08	11.7092
FABP5	2.2358	9.74642	8.39273	1.35855e-09	1.22346e-08	11.7074
LRP12	0.924756	5.32191	8.39198	1.36128e-09	1.22419e-08	11.7054
WDR3	1.11682	8.96172	8.38674	1.38035e-09	1.23785e-08	11.6914
CBFB	0.646	9.40251	8.38603	1.38298e-09	1.23846e-08	11.6895
DARS	0.801638	9.62349	8.38066	1.40286e-09	1.25325e-08	11.6751
GINS3	0.788825	6.92641	8.35899	1.48611e-09	1.32154e-08	11.6172
SERP1	0.705385	10.9541	8.35748	1.4921e-09	1.3241e-08	11.6131
SMC4	0.938499	7.82353	8.35565	1.49939e-09	1.32779e-08	11.6083
PRNP	0.678499	8.99148	8.35483	1.50268e-09	1.32978e-08	11.606
ENO3	0.629191	6.51152	8.3517	1.51523e-09	1.33903e-08	11.5977
PLAA	0.848858	6.36812	8.34644	1.53662e-09	1.35677e-08	11.5836
HAMP	0.843895	6.42899	8.34469	1.54381e-09	1.36146e-08	11.5789
UMPS	0.694451	8.54588	8.32038	1.64715e-09	1.43965e-08	11.5138
MAP3K1	-0.774667	5.84352	-8.31802	1.65754e-09	1.44675e-08	11.5075
PGBD5	1.66167	7.30332	8.31507	1.67065e-09	1.4562e-08	11.4996
MALT1	0.656367	6.89124	8.30689	1.7075e-09	1.48022e-08	11.4776
APBB2	-0.616635	7.11312	-8.30152	1.73216e-09	1.49855e-08	11.4632
GAL	0.808717	6.41831	8.28833	1.79424e-09	1.54283e-08	11.4279
UBE2S	1.3405	7.34693	8.2865	1.80304e-09	1.54935e-08	11.4229
LOC100507192	0.915774	6.68929	8.28114	1.82904e-09	1.56852e-08	11.4085
TSEN2	0.689568	6.65379	8.26796	1.89462e-09	1.6204e-08	11.3732
NFIX	1.66448	7.27553	8.26209	1.92461e-09	1.64164e-08	11.3574
FZD5	0.755608	6.32585	8.25678	1.95213e-09	1.66401e-08	11.3431
CBX5	0.683783	8.48419	8.25523	1.96027e-09	1.66983e-08	11.3389
SFT2D2	1.12314	9.61628	8.24504	2.01444e-09	1.70912e-08	11.3115
SOD2	1.95998	8.17382	8.23718	2.05724e-09	1.73972e-08	11.2904
RSRC1	0.739684	8.113	8.21036	2.21052e-09	1.85818e-08	11.2182
MKI67	1.09229	7.85066	8.20693	2.23098e-09	1.8729e-08	11.2089
SERPINB5	2.51978	8.26482	8.20341	2.25213e-09	1.88597e-08	11.1995
MCCC1	1.17719	9.00803	8.20295	2.2549e-09	1.88677e-08	11.1982
MELK	1.76439	9.97116	8.19672	2.29288e-09	1.91228e-08	11.1815
ALPL	0.697169	5.85772	8.19317	2.31482e-09	1.9268e-08	11.1719
SOAT1	1.47317	7.76536	8.18287	2.37968e-09	1.97692e-08	11.1441
RNF220	0.720626	9.11372	8.18099	2.39174e-09	1.98564e-08	11.139
THBS4	-1.62433	8.65624	-8.17464	2.4329e-09	2.0185e-08	11.1219
ETV6	0.961255	6.71495	8.1733	2.44166e-09	2.02445e-08	11.1183
DCPS	0.894281	7.74739	8.17099	2.45683e-09	2.03174e-08	11.1121
MSN	1.19097	9.81966	8.154	2.57161e-09	2.1116e-08	11.0662
UBA6	0.730596	6.49753	8.15349	2.57509e-09	2.1131e-08	11.0648
TTC4	0.649502	8.78557	8.13166	2.73083e-09	2.22372e-08	11.0058
ZCCHC11	0.599664	6.22618	8.11492	2.85666e-09	2.3085e-08	10.9606
FAM171A1	1.63675	8.96777	8.10024	2.97185e-09	2.39098e-08	10.9209
USP1	1.20949	9.52427	8.09771	2.99221e-09	2.4013e-08	10.914
BCL11B	1.2448	6.81625	8.08972	3.05739e-09	2.44775e-08	10.8924
BBS4	-0.745858	7.15249	-8.08657	3.08345e-09	2.46521e-08	10.8838
CA12	-1.40356	8.60483	-8.08256	3.11697e-09	2.48833e-08	10.873
MPP6	1.24713	5.54459	8.08039	3.13521e-09	2.50032e-08	10.8671
DLEU2	1.98811	7.11931	8.07996	3.13891e-09	2.50171e-08	10.8659
LRRC42	1.02958	7.35171	8.07891	3.14775e-09	2.50719e-08	10.8631
GATAD2A	0.654643	8.86002	8.06825	3.23965e-09	2.57235e-08	10.8342
IGF2BP2	1.56157	7.17282	8.05911	3.32054e-09	2.6333e-08	10.8094
LILRB4	0.690795	6.06606	8.05389	3.36769e-09	2.66076e-08	10.7952
RPL23AP7	0.667932	7.15254	8.04483	3.45112e-09	2.71826e-08	10.7707
PAQR4	0.754338	8.34317	8.04082	3.48866e-09	2.74275e-08	10.7598
LIG1	0.662964	8.11138	8.03677	3.52704e-09	2.77121e-08	10.7488
MRE11A	0.600972	6.12831	8.0346	3.54784e-09	2.78584e-08	10.7429
CD300A	0.618299	6.70233	8.02778	3.6138e-09	2.83414e-08	10.7244
CDK19	0.838958	8.15684	8.02262	3.66461e-09	2.87046e-08	10.7104
TMEM70	0.695197	8.7064	8.01983	3.69236e-09	2.89042e-08	10.7028
PRND	-0.806906	5.96786	-8.01493	3.74164e-09	2.92087e-08	10.6895
SLC23A2	0.611593	7.0939	8.01206	3.77075e-09	2.94096e-08	10.6817
C11orf75	1.08245	10.2944	8.00749	3.8177e-09	2.97394e-08	10.6693
PARP1	0.58921	9.93215	8.00491	3.84447e-09	2.99113e-08	10.6622
NAA38	0.881028	7.92563	8.00215	3.87329e-09	3.01172e-08	10.6547
NOL6	0.677745	7.98084	8.00057	3.88985e-09	3.02275e-08	10.6505
KIAA0232	-0.788669	9.09071	-7.99011	4.00154e-09	3.10372e-08	10.622
ABAT	-1.75484	7.06527	-7.98675	4.03815e-09	3.12277e-08	10.6129
PPP1CB	0.897459	8.90622	7.98196	4.09094e-09	3.15785e-08	10.5998
ZNF146	0.914046	10.096	7.96967	4.22937e-09	3.25879e-08	10.5664
ILF2	0.921744	10.5498	7.96943	4.23222e-09	3.25901e-08	10.5657
NMT2	0.740982	5.72255	7.96066	4.33394e-09	3.33131e-08	10.5419
TMEM39B	0.721849	7.69804	7.94449	4.5283e-09	3.464e-08	10.4978
UQCRB	0.741544	9.8514	7.94393	4.5352e-09	3.4672e-08	10.4963
RPS6KA3	1.14066	6.77016	7.93245	4.67874e-09	3.56838e-08	10.465
ARHGEF10L	0.659023	8.08804	7.91611	4.89113e-09	3.71039e-08	10.4204
TMBIM4	-0.758911	9.56194	-7.91573	4.89616e-09	3.712e-08	10.4194
SDHB	0.645425	7.14558	7.89695	5.15249e-09	3.88095e-08	10.3681
CEBPB	1.36972	10.8434	7.8917	5.22667e-09	3.92755e-08	10.3537
TYMS	0.811116	8.47454	7.88271	5.35598e-09	4.01525e-08	10.3292
TNN	-1.22158	6.85457	-7.87787	5.42702e-09	4.05896e-08	10.316
VASH2	1.12852	5.88367	7.87621	5.45164e-09	4.07499e-08	10.3114
POLR2D	0.759599	6.83486	7.87376	5.48804e-09	4.09916e-08	10.3047
DACH1	-1.07555	5.7012	-7.87361	5.4904e-09	4.09916e-08	10.3043
ProSAPiP1	0.739894	7.12143	7.87255	5.50627e-09	4.1086e-08	10.3014
LILRB2	0.800332	6.51974	7.87163	5.52002e-09	4.11645e-08	10.2989
ANAPC10	0.832701	6.79157	7.86837	5.56916e-09	4.14582e-08	10.29
TTC30A	-0.819397	5.34357	-7.86064	5.68774e-09	4.22669e-08	10.2688
WDR19	-0.84302	7.82739	-7.8276	6.22374e-09	4.59289e-08	10.1784
MAPKAP1	0.833637	7.7776	7.82716	6.23108e-09	4.59565e-08	10.1772
YRDC	0.822926	8.56559	7.82379	6.28865e-09	4.63543e-08	10.168
CHORDC1	1.08993	8.90594	7.8218	6.323e-09	4.65805e-08	10.1625
ST8SIA1	1.20244	5.11193	7.82074	6.34117e-09	4.66604e-08	10.1596
FOXM1	1.66826	8.54145	7.81391	6.46056e-09	4.74295e-08	10.1409
MCAM	0.814953	8.67029	7.80376	6.64199e-09	4.86215e-08	10.1131
SPIB	0.920778	7.52966	7.79129	6.87215e-09	5.0105e-08	10.0789
URB2	0.8672	7.97628	7.78987	6.89886e-09	5.0271e-08	10.075
CSTB	1.33934	11.6143	7.78892	6.91672e-09	5.03724e-08	10.0724
B4GALT4	0.740266	7.70966	7.78358	7.01849e-09	5.10552e-08	10.0577
CST4	-0.863312	7.93528	-7.77708	7.14415e-09	5.18806e-08	10.0399
GFRA1	-1.97497	6.267	-7.77257	7.23294e-09	5.24954e-08	10.0275
SLBP	0.870916	9.45956	7.76958	7.29225e-09	5.28056e-08	10.0193
PFDN2	1.00436	10.7888	7.75967	7.49256e-09	5.41639e-08	9.9921
CXCL1	2.71581	7.22277	7.7552	7.58483e-09	5.47069e-08	9.97981
PGK1	0.757156	9.6827	7.75162	7.65942e-09	5.51824e-08	9.96999
CC2D2B	0.609272	7.68698	7.75133	7.66562e-09	5.51959e-08	9.96917
RAI2	-1.61122	7.42412	-7.74484	7.80299e-09	5.609e-08	9.95134
C1orf107	0.808244	8.21221	7.73689	7.97452e-09	5.7162e-08	9.92951
ITGB7	0.840188	7.8086	7.73492	8.01774e-09	5.73732e-08	9.92408
ATP11B	0.819821	8.237	7.73473	8.02199e-09	5.73732e-08	9.92355
HIST1H1E	1.04752	7.11166	7.7309	8.10642e-09	5.79121e-08	9.91303
GMPS	0.965606	10.151	7.729	8.14882e-09	5.81498e-08	9.9078
MAGOH	1.04689	8.64695	7.72614	8.21296e-09	5.85093e-08	9.89993
RGS10	0.749375	7.72743	7.7148	8.47224e-09	6.00879e-08	9.86872
ERBB4	-1.24145	6.55258	-7.71367	8.4985e-09	6.02406e-08	9.86561
TBX3	-1.37366	7.909	-7.70569	8.68631e-09	6.13672e-08	9.84367
GEMIN4	0.627879	7.92341	7.70459	8.71274e-09	6.15199e-08	9.84062
CNTNAP2	-0.842152	6.05783	-7.70338	8.74164e-09	6.16897e-08	9.83729
TEX10	0.690871	9.36271	7.70165	8.78318e-09	6.18476e-08	9.83253
GNA15	1.0538	8.08672	7.69545	8.93389e-09	6.2734e-08	9.81545
DBF4	1.30827	7.88656	7.68608	9.16654e-09	6.40152e-08	9.78964
HPGDS	-1.03247	6.30837	-7.68208	9.26764e-09	6.45445e-08	9.77863
FXN	0.745298	6.04535	7.67052	9.56659e-09	6.63996e-08	9.74676
HSPA4L	1.25434	5.8103	7.66995	9.58141e-09	6.64395e-08	9.7452
CPM	0.990499	6.04455	7.66917	9.60211e-09	6.65468e-08	9.74304
C1GALT1	1.68322	5.96659	7.66532	9.70419e-09	6.72177e-08	9.73242
MARCO	2.20456	7.93313	7.65702	9.92785e-09	6.86178e-08	9.70955
CILP	-1.84707	10.1215	-7.64548	1.02479e-08	7.06767e-08	9.67769
LASS6	-0.983263	8.44129	-7.64345	1.03051e-08	7.09946e-08	9.6721
SPG11	-0.709325	9.40212	-7.64155	1.03591e-08	7.12897e-08	9.66686
LYN	1.24284	8.58519	7.63827	1.04529e-08	7.18184e-08	9.65781
JOSD1	0.646778	8.99839	7.63745	1.04766e-08	7.19428e-08	9.65554
CTPS	1.23248	8.85922	7.63119	1.06586e-08	7.31528e-08	9.63825
CCL18	2.75777	9.56867	7.62828	1.07442e-08	7.37011e-08	9.63022
WWTR1	0.971132	8.41694	7.62756	1.07654e-08	7.38068e-08	9.62824
GABBR2	1.27436	6.69891	7.62311	1.08982e-08	7.45986e-08	9.61593
SLC16A1	1.1448	7.20454	7.61527	1.11357e-08	7.59374e-08	9.59429
CHST2	1.90456	6.87726	7.61265	1.12165e-08	7.63655e-08	9.58704
CCL20	2.87841	6.70544	7.60566	1.14343e-08	7.77654e-08	9.56773
ROPN1B	2.70279	7.30292	7.60403	1.14859e-08	7.80332e-08	9.56321
HRASLS	1.5323	6.10895	7.60346	1.15037e-08	7.80709e-08	9.56166
CYCS	0.768754	11.7165	7.60294	1.15202e-08	7.81413e-08	9.56022
TFRC	1.12848	11.6904	7.60215	1.15453e-08	7.82699e-08	9.55803
MAST1	0.617137	6.50697	7.59278	1.18471e-08	8.0188e-08	9.53213
ITGA2	-0.775855	7.03832	-7.59147	1.18901e-08	8.03935e-08	9.5285
MICAL3	0.82947	6.01604	7.59093	1.19079e-08	8.04714e-08	9.52699
SYBU	-1.82453	8.31243	-7.58759	1.20178e-08	8.10855e-08	9.51777
LBR	1.27075	10.7972	7.58151	1.22209e-08	8.22378e-08	9.50095
AKAP7	0.710212	7.39024	7.58022	1.22646e-08	8.24524e-08	9.49737
RNASEH2A	0.945561	8.33611	7.58018	1.22657e-08	8.24524e-08	9.49728
FUT4	0.631888	7.39725	7.57439	1.2463e-08	8.35587e-08	9.48126
TMEFF1	0.932904	4.90372	7.57019	1.26083e-08	8.4311e-08	9.46963
NOLC1	0.788249	8.79953	7.56751	1.2702e-08	8.48483e-08	9.4622
EPRS	0.818539	9.38517	7.56578	1.27627e-08	8.52092e-08	9.45741
TBPL1	0.745052	8.50524	7.55893	1.3006e-08	8.66975e-08	9.43846
TIMM44	0.720628	7.81937	7.5584	1.30251e-08	8.67795e-08	9.43698
DNAJC12	-2.74703	8.39916	-7.55428	1.31741e-08	8.76352e-08	9.42556
MARS	0.596961	8.22081	7.55351	1.32021e-08	8.77487e-08	9.42344
BIN2	0.751228	8.15408	7.54651	1.34596e-08	8.91154e-08	9.40405
UPF3B	0.936146	9.37916	7.53272	1.3982e-08	9.23345e-08	9.36584
ALG3	0.702398	9.13383	7.52483	1.42901e-08	9.38348e-08	9.34396
SIGMAR1	0.672523	7.16756	7.52404	1.43214e-08	9.39295e-08	9.34176
SEH1L	0.753247	9.84055	7.52159	1.44186e-08	9.44843e-08	9.33497
C10orf110	0.617376	5.52756	7.51408	1.47211e-08	9.63675e-08	9.31413
KLHL21	1.1411	8.03815	7.5079	1.49744e-08	9.78247e-08	9.29701
KPNA4	0.665675	8.00971	7.50673	1.50233e-08	9.80936e-08	9.29374
AK2	0.631306	7.9914	7.49979	1.53143e-08	9.96873e-08	9.27449
TREM1	1.10344	8.03306	7.48654	1.58858e-08	1.02882e-07	9.23772
YEATS2	0.930829	8.25631	7.48424	1.59875e-08	1.03436e-07	9.23132
C16orf61	1.203	9.67608	7.48344	1.60227e-08	1.03558e-07	9.22911
DEK	0.746473	11.1108	7.47805	1.62636e-08	1.04797e-07	9.21413
ARFGAP3	0.952068	8.6743	7.47419	1.64383e-08	1.05763e-07	9.20341
SAT1	0.711247	11.2984	7.47049	1.66076e-08	1.06716e-07	9.19313
GALNT10	-1.04908	7.86996	-7.46011	1.70922e-08	1.09417e-07	9.16427
PSMB4	0.883492	11.3471	7.45904	1.71427e-08	1.09685e-07	9.16131
MCM3	0.863142	9.04721	7.45645	1.72662e-08	1.10365e-07	9.15411
TRAM1	0.634989	9.24338	7.45559	1.73073e-08	1.10517e-07	9.15172
RINT1	0.650577	7.39943	7.44186	1.79785e-08	1.14345e-07	9.11354
LSM4	0.715965	8.24717	7.42664	1.87536e-08	1.18919e-07	9.07119
PLSCR1	1.31168	9.77562	7.42518	1.88297e-08	1.19283e-07	9.06713
HSPBAP1	0.597943	7.90361	7.41898	1.91563e-08	1.21051e-07	9.04987
STX10	0.620699	9.48287	7.41808	1.92042e-08	1.21294e-07	9.04736
KIF18B	1.37182	8.56364	7.41433	1.94052e-08	1.22321e-07	9.03692
EBNA1BP2	1.09346	9.26818	7.41039	1.96185e-08	1.23604e-07	9.02595
CEBPZ	0.725544	7.81251	7.40119	2.01259e-08	1.26426e-07	9.00033
NSDHL	0.780312	7.52239	7.39607	2.04144e-08	1.27986e-07	8.98605
ATP2C1	0.787699	8.16477	7.39535	2.04552e-08	1.28179e-07	8.98405
DSG3	2.12168	7.49044	7.38957	2.07859e-08	1.29932e-07	8.96796
PER1	1.47122	8.69473	7.38899	2.08194e-08	1.30078e-07	8.96634
UBE2E1	0.717609	9.81986	7.3851	2.10461e-08	1.3143e-07	8.95548
LRFN4	0.841707	7.17295	7.38443	2.10853e-08	1.3161e-07	8.95361
APOBEC3A	1.6632	6.07763	7.37833	2.14456e-08	1.33533e-07	8.93661
PELI1	1.34995	8.35156	7.3775	2.1495e-08	1.33709e-07	8.9343
SLC2A5	0.605392	7.502	7.35902	2.26282e-08	1.40075e-07	8.88276
FKBP1A	0.706728	8.31558	7.35758	2.27188e-08	1.40568e-07	8.87875
IMPA2	1.71632	8.71014	7.35725	2.27397e-08	1.40629e-07	8.87783
TSPAN14	0.787478	9.07186	7.3565	2.27873e-08	1.40855e-07	8.87573
PEX11A	-0.746471	7.33854	-7.35591	2.2825e-08	1.41019e-07	8.87407
FGFBP1	1.09147	7.4771	7.35482	2.28943e-08	1.41294e-07	8.87103
PRSS3	0.70038	6.87872	7.35299	2.3011e-08	1.41757e-07	8.86593
ARPC5L	0.840885	10.6938	7.35094	2.3143e-08	1.42363e-07	8.86019
SF3B5	1.00997	9.61468	7.34424	2.35778e-08	1.44617e-07	8.84152
ATR	0.872202	7.77336	7.34408	2.35887e-08	1.44617e-07	8.84106
KLF5	1.69812	6.86271	7.33885	2.39345e-08	1.46596e-07	8.82646
VGLL1	2.42273	6.50275	7.33634	2.41022e-08	1.47409e-07	8.81945
CENPE	1.0801	7.30768	7.33574	2.41428e-08	1.47447e-07	8.81776
PRKDC	0.69723	6.83768	7.32894	2.46039e-08	1.49761e-07	8.79879
TMEM51	0.6611	7.78117	7.32831	2.46473e-08	1.49891e-07	8.79702
IRAK1	1.11684	10.8029	7.32008	2.52184e-08	1.52917e-07	8.77404
SRM	0.759221	8.99668	7.31823	2.53493e-08	1.53565e-07	8.76885
KIF16B	-1.25203	6.29564	-7.31765	2.539e-08	1.53738e-07	8.76724
ASF1A	0.920267	8.51621	7.30964	2.59629e-08	1.56835e-07	8.74485
COL4A5	-2.41386	7.92558	-7.30519	2.62873e-08	1.58345e-07	8.7324
HJURP	0.876553	7.57063	7.29973	2.669e-08	1.60543e-07	8.71715
SSRP1	0.608273	9.21513	7.28544	2.77747e-08	1.66283e-07	8.67719
RCN2	0.979653	9.40607	7.28286	2.79754e-08	1.67406e-07	8.66997
PI3	2.10491	7.17023	7.28187	2.80534e-08	1.67794e-07	8.66718
KLK10	0.808216	6.9033	7.27278	2.87736e-08	1.71298e-07	8.64176
NKX3-2	-0.6672	6.45837	-7.26908	2.90722e-08	1.72834e-07	8.6314
GPM6B	1.39699	7.52296	7.2652	2.93885e-08	1.74517e-07	8.62054
TFCP2L1	1.16333	8.28398	7.26511	2.93964e-08	1.74517e-07	8.62028
PDSS1	0.995325	8.02355	7.26451	2.94451e-08	1.74725e-07	8.61862
IL2RA	0.96485	6.77992	7.26337	2.95391e-08	1.75008e-07	8.61542
AGPAT5	1.10306	9.25968	7.26327	2.95477e-08	1.75008e-07	8.61513
AP1G2	-0.678026	8.24555	-7.26236	2.96224e-08	1.75369e-07	8.61259
C2orf49	0.697405	7.30931	7.2546	3.02717e-08	1.78881e-07	8.59085
LSM5	0.895398	6.87263	7.24871	3.07739e-08	1.81596e-07	8.57435
PLA2G7	2.12707	7.79557	7.24477	3.11145e-08	1.83351e-07	8.56331
OGN	-1.25134	5.19318	-7.23628	3.18612e-08	1.87233e-07	8.53952
CALB2	1.84093	7.50424	7.23608	3.1879e-08	1.87251e-07	8.53896
C12orf4	0.917027	7.97996	7.22138	3.32163e-08	1.94568e-07	8.49775
MRPL3	0.624853	11.5956	7.21912	3.34263e-08	1.95619e-07	8.49143
NFKBIE	0.880659	8.27302	7.20949	3.43396e-08	2.00503e-07	8.4644
MAPT	-0.826158	7.23846	-7.20849	3.44358e-08	2.00973e-07	8.4616
C6orf108	0.760856	8.19558	7.2013	3.51349e-08	2.04771e-07	8.44144
PSMG1	1.00876	8.86513	7.19597	3.5663e-08	2.07376e-07	8.42648
BCL2A1	2.11789	6.19662	7.19228	3.60335e-08	2.09434e-07	8.41612
CIRBP	-1.1097	10.5461	-7.18725	3.65446e-08	2.12115e-07	8.40199
CHI3L1	1.43068	8.50528	7.18003	3.72904e-08	2.15865e-07	8.38174
MSH6	0.58854	7.02774	7.17477	3.78435e-08	2.18758e-07	8.36697
RHOQ	0.61016	8.04587	7.1731	3.80208e-08	2.19385e-07	8.36229
SNRPA1	0.863443	9.52417	7.17156	3.81856e-08	2.20237e-07	8.35795
C9orf40	0.684866	6.14644	7.16849	3.85157e-08	2.2204e-07	8.34932
SCUBE2	-2.24926	8.30178	-7.16447	3.89518e-08	2.24351e-07	8.33803
UGT8	1.34198	5.81566	7.16357	3.90502e-08	2.24816e-07	8.3355
DDX39	1.04763	9.35571	7.1586	3.95977e-08	2.27866e-07	8.32154
C16orf80	0.728568	9.7539	7.15778	3.96889e-08	2.28288e-07	8.31923
TLR2	1.08034	8.80366	7.15439	4.00676e-08	2.30154e-07	8.30971
PDXK	0.953836	9.38853	7.15402	4.01097e-08	2.30188e-07	8.30866
ST3GAL4	0.622875	6.69464	7.148	4.07924e-08	2.33686e-07	8.29174
PEX3	0.786092	6.74413	7.14003	4.1714e-08	2.3843e-07	8.26934
ANP32B	0.74257	10.8543	7.13543	4.22554e-08	2.412e-07	8.25641
SLC10A3	0.741309	8.22461	7.1265	4.33273e-08	2.46656e-07	8.23129
PLAGL1	1.03079	6.69153	7.12131	4.39636e-08	2.49944e-07	8.21668
DCLRE1C	0.861015	7.73102	7.12044	4.40702e-08	2.50438e-07	8.21425
NUPL2	0.813854	8.22302	7.11715	4.44798e-08	2.52094e-07	8.20497
KRT6B	2.15114	8.97577	7.11714	4.44802e-08	2.52094e-07	8.20497
ZNF750	0.748059	4.64176	7.11557	4.46778e-08	2.53102e-07	8.20052
CDC45	0.761972	7.60386	7.11133	4.52127e-08	2.55904e-07	8.18859
DGUOK	0.733244	8.64776	7.1106	4.53047e-08	2.56311e-07	8.18655
MID1	1.36694	7.75566	7.11018	4.53582e-08	2.565e-07	8.18537
GALNT14	1.5134	7.38553	7.1095	4.54452e-08	2.56878e-07	8.18345
SLC27A2	-1.34758	6.28935	-7.10677	4.57949e-08	2.5874e-07	8.17576
PBK	2.08155	7.96976	7.09443	4.74091e-08	2.6715e-07	8.14104
MTDH	0.925325	10.4006	7.0936	4.75203e-08	2.67658e-07	8.13869
CREB5	0.75061	5.31923	7.09225	4.77008e-08	2.68319e-07	8.13489
TIMM23	0.723976	9.1036	7.08837	4.82233e-08	2.70662e-07	8.12397
PTAFR	0.629426	7.63748	7.08427	4.87832e-08	2.73203e-07	8.11239
DSC3	2.23098	6.71452	7.08139	4.91786e-08	2.75055e-07	8.1043
GABRP	3.57078	8.94422	7.06721	5.11796e-08	2.85371e-07	8.06432
PDIA6	0.773858	11.1099	7.06654	5.12751e-08	2.85653e-07	8.06246
MOGS	0.698796	8.23708	7.06125	5.20445e-08	2.8956e-07	8.04753
RMND5A	0.587357	7.93371	7.05512	5.29498e-08	2.93956e-07	8.03024
DSC2	1.88534	7.71899	7.05397	5.31208e-08	2.94777e-07	8.02701
KLK7	1.9708	7.2802	7.04859	5.39317e-08	2.98627e-07	8.01182
SMAP1	0.748235	9.44318	7.04229	5.48952e-08	3.03172e-07	7.99407
CD24	1.13572	11.0809	7.04161	5.50002e-08	3.03422e-07	7.99216
TUBA4A	1.64939	9.16101	7.03903	5.54017e-08	3.05308e-07	7.98487
CNIH4	1.01615	9.00675	7.03518	5.60056e-08	3.08103e-07	7.974
NDRG1	1.91658	10.5809	7.03403	5.61871e-08	3.08969e-07	7.97076
PKP1	0.91365	7.30618	7.03168	5.65598e-08	3.10349e-07	7.96413
HELLS	0.782475	6.06082	7.02925	5.69488e-08	3.1208e-07	7.95727
UBA52	0.73627	11.5583	7.02147	5.82097e-08	3.17761e-07	7.93532
FAM136A	0.867817	9.41946	7.01967	5.85051e-08	3.191e-07	7.93024
CDC123	0.903663	10.7149	7.00964	6.01825e-08	3.27407e-07	7.90191
CXCL5	1.23331	5.05314	7.00949	6.02078e-08	3.27407e-07	7.90149
GPR37	1.13948	5.43051	6.99618	6.25098e-08	3.38626e-07	7.86389
NXT1	0.750335	8.90502	6.99147	6.33452e-08	3.42279e-07	7.85058
TMEM123	0.750296	11.0078	6.99098	6.34313e-08	3.42599e-07	7.84922
YKT6	0.586905	8.11397	6.98675	6.41934e-08	3.46129e-07	7.83726
MIA	2.83975	8.46911	6.97811	6.57772e-08	3.5392e-07	7.81283
SLC31A1	0.803601	9.32296	6.97385	6.65718e-08	3.57442e-07	7.8008
PRDX6	0.793243	11.0372	6.97344	6.66488e-08	3.57704e-07	7.79964
FLT3	-0.862465	7.4275	-6.97307	6.6718e-08	3.57925e-07	7.7986
PRRG1	1.16346	7.24848	6.97158	6.70005e-08	3.59289e-07	7.79437
RAB9A	1.00327	9.78518	6.95929	6.93639e-08	3.71027e-07	7.75963
PRR11	0.738397	9.21853	6.93704	7.38627e-08	3.92785e-07	7.69666
MAD2L1	1.71998	8.82337	6.93539	7.42068e-08	3.94285e-07	7.69201
FBP1	-1.27656	9.17686	-6.93066	7.52055e-08	3.98596e-07	7.67861
MCM2	1.36747	10.1148	6.92913	7.55313e-08	4.00156e-07	7.67428
LSM6	0.668466	9.27473	6.91674	7.82221e-08	4.13895e-07	7.63921
CHEK2	0.689027	8.12561	6.91139	7.94139e-08	4.19332e-07	7.62406
KIF2C	0.885157	8.0408	6.9049	8.08862e-08	4.2552e-07	7.60565
MBD4	0.79751	7.91538	6.89471	8.3251e-08	4.35982e-07	7.57679
CACYBP	0.656844	9.08977	6.88136	8.6455e-08	4.50726e-07	7.53895
PCK2	0.667201	9.27963	6.87469	8.81038e-08	4.58759e-07	7.52003
TDRD1	0.606543	5.78827	6.87201	8.87749e-08	4.61876e-07	7.51243
WFS1	-0.853685	8.20352	-6.87068	8.91076e-08	4.63418e-07	7.50868
NPR3	1.19986	6.80916	6.85686	9.26663e-08	4.79578e-07	7.46946
TLR1	1.0403	6.77137	6.85346	9.3561e-08	4.83816e-07	7.45983
HMGN4	0.729306	10.358	6.85072	9.42896e-08	4.86991e-07	7.45206
UBA2	0.880163	9.62388	6.84057	9.70406e-08	5.00187e-07	7.42326
IL6ST	-1.13129	8.32031	-6.83654	9.81554e-08	5.05524e-07	7.41182
PIR	2.0947	6.51794	6.83633	9.82147e-08	5.05625e-07	7.41121
H2AFZ	0.744904	11.7046	6.82725	1.00776e-07	5.1735e-07	7.38543
CAD	0.720118	8.27821	6.82093	1.02597e-07	5.25853e-07	7.36749
ENO1	0.837283	10.0633	6.81102	1.05522e-07	5.39975e-07	7.33933
CLEC7A	1.64992	8.16215	6.80783	1.06481e-07	5.44447e-07	7.33027
RAD23A	0.607573	9.10219	6.80701	1.0673e-07	5.45282e-07	7.32793
CDC42EP4	0.662539	7.88244	6.8052	1.07281e-07	5.47874e-07	7.32278
EPHX3	0.923167	6.6033	6.79789	1.09529e-07	5.59132e-07	7.30201
CDC42EP3	0.851631	6.77492	6.79766	1.09599e-07	5.59265e-07	7.30137
MTHFD2	0.922578	10.7357	6.7967	1.099e-07	5.60577e-07	7.29863
RPN1	0.766011	9.40416	6.79157	1.11511e-07	5.67434e-07	7.28405
TSPYL5	1.98907	9.41003	6.78833	1.12541e-07	5.72383e-07	7.27484
PTMA	0.668229	11.9449	6.78414	1.13888e-07	5.77915e-07	7.26293
KCND2	-0.76023	5.3839	-6.78325	1.14174e-07	5.79004e-07	7.26042
ACYP2	0.958145	7.43157	6.77634	1.16438e-07	5.88981e-07	7.24075
TAF11	0.781785	8.82189	6.77368	1.1732e-07	5.92971e-07	7.2332
LMNB2	0.903625	9.16704	6.77216	1.17828e-07	5.95064e-07	7.22888
UBE2J1	0.699309	7.96971	6.76104	1.21607e-07	6.1294e-07	7.19726
ETS2	0.830216	7.41551	6.76011	1.21931e-07	6.14087e-07	7.1946
DENND1A	1.09331	6.74625	6.75793	1.22687e-07	6.17233e-07	7.18841
IL1B	1.15105	8.40233	6.74468	1.27396e-07	6.38585e-07	7.15069
NFIB	1.27996	8.13449	6.74369	1.27757e-07	6.39888e-07	7.14787
CCNB2	1.47112	9.48914	6.73547	1.30776e-07	6.53002e-07	7.12448
PAK1IP1	0.848167	7.40098	6.73461	1.31097e-07	6.54049e-07	7.12203
FYCO1	-0.858546	8.35451	-6.73297	1.31709e-07	6.56822e-07	7.11736
FAF1	0.723317	9.09856	6.7313	1.32337e-07	6.59204e-07	7.1126
TRAK2	-0.828497	8.66356	-6.7284	1.33431e-07	6.63615e-07	7.10436
LRBA	-0.794902	9.4747	-6.72818	1.33518e-07	6.63789e-07	7.10371
HDGF	0.592307	11.1185	6.72415	1.35054e-07	6.70383e-07	7.09225
CRIP1	-1.79077	8.71142	-6.72251	1.35685e-07	6.73169e-07	7.08759
CYP27B1	0.741629	7.84003	6.72012	1.36613e-07	6.76771e-07	7.08076
EIF3E	0.623933	12.442	6.71696	1.37848e-07	6.81594e-07	7.07176
CEBPG	1.46098	7.61518	6.71515	1.38556e-07	6.8483e-07	7.06663
COX5A	0.691007	10.8714	6.71216	1.39741e-07	6.9042e-07	7.0581
SHCBP1	0.752496	4.91108	6.7074	1.41647e-07	6.99026e-07	7.04454
PDIA5	0.723356	9.41296	6.70683	1.41875e-07	6.9988e-07	7.04293
LIPG	0.861112	5.70636	6.70595	1.42234e-07	7.01379e-07	7.0404
TLE1	0.687774	7.62931	6.70539	1.42459e-07	7.02216e-07	7.03882
MPST	0.713262	8.26929	6.70361	1.43183e-07	7.04651e-07	7.03374
GNL2	1.00277	9.15033	6.70228	1.43725e-07	7.0682e-07	7.02996
TPI1	0.692647	9.68984	6.70204	1.43823e-07	7.07028e-07	7.02928
NT5C2	0.932205	7.34619	6.7018	1.43922e-07	7.0724e-07	7.02859
SMNDC1	0.815083	9.44504	6.69963	1.44815e-07	7.11358e-07	7.02239
STMN1	0.709692	8.45401	6.69862	1.45233e-07	7.12863e-07	7.01951
TUBGCP3	0.788429	5.7308	6.68036	1.52981e-07	7.46578e-07	6.96748
CDK2AP1	0.747273	11.8532	6.68014	1.5308e-07	7.46778e-07	6.96683
NT5DC2	1.49243	7.14383	6.67846	1.53813e-07	7.50066e-07	6.96205
RIT1	0.893642	7.76457	6.67122	1.57017e-07	7.63572e-07	6.94141
ACOX2	-2.00792	7.14973	-6.6706	1.57296e-07	7.64422e-07	6.93964
WASF1	0.759292	7.08474	6.66836	1.58303e-07	7.68145e-07	6.93325
C12orf5	1.18438	8.28292	6.66603	1.59358e-07	7.71805e-07	6.9266
CSRP2	1.14479	9.06491	6.65577	1.64084e-07	7.91677e-07	6.89735
IL18R1	0.595817	5.55293	6.65467	1.64603e-07	7.93878e-07	6.89419
PPPDE2	0.67562	8.26622	6.65054	1.66551e-07	8.01758e-07	6.88242
USP24	0.607383	6.46472	6.64562	1.68902e-07	8.11238e-07	6.86839
EFNA5	0.652928	7.51535	6.64272	1.70303e-07	8.17045e-07	6.86012
PRCC	0.589672	5.29794	6.6344	1.74392e-07	8.34511e-07	6.83637
SLC6A15	0.941016	5.74852	6.63424	1.74476e-07	8.34552e-07	6.83589
THNSL1	0.625549	4.9807	6.62448	1.79398e-07	8.56489e-07	6.80805
FRMD4A	0.760396	5.95856	6.62082	1.81281e-07	8.64187e-07	6.7976
EGFL6	1.98695	8.55259	6.62006	1.81677e-07	8.65428e-07	6.79542
ZEB1	-0.742468	6.91628	-6.6186	1.82433e-07	8.68703e-07	6.79126
CLPX	0.814421	7.79333	6.6158	1.839e-07	8.75036e-07	6.78325
RPE	0.721847	8.43134	6.61516	1.84235e-07	8.763e-07	6.78143
BID	0.944235	7.9582	6.61052	1.86688e-07	8.85587e-07	6.76819
UCHL5	1.0272	7.41793	6.60897	1.87517e-07	8.88596e-07	6.76376
DDX11	0.6426	7.6987	6.60822	1.87923e-07	8.9019e-07	6.76159
GLRX2	0.785536	9.12664	6.60052	1.92094e-07	9.07928e-07	6.73962
CYBA	0.897376	10.1568	6.5982	1.93372e-07	9.1329e-07	6.73299
EXT1	0.663394	6.90049	6.59764	1.93683e-07	9.13686e-07	6.73138
TPPP3	-0.786762	6.74227	-6.59753	1.93743e-07	9.13686e-07	6.73107
POP7	0.629901	9.23874	6.59724	1.93906e-07	9.14118e-07	6.73023
BIRC5	0.955128	8.3096	6.59444	1.95462e-07	9.21114e-07	6.72223
XPOT	0.918358	9.50778	6.59148	1.97121e-07	9.27903e-07	6.71378
APBA2	0.593803	7.76328	6.58834	1.98895e-07	9.35561e-07	6.70481
COX7B	0.750113	10.8981	6.58722	1.99533e-07	9.37869e-07	6.70161
PDCD5	1.02711	6.7713	6.58416	2.01282e-07	9.45048e-07	6.69287
MCTP2	0.832544	7.06448	6.58322	2.01827e-07	9.4691e-07	6.69017
F2R	-1.13721	7.16785	-6.58115	2.03023e-07	9.5147e-07	6.68426
OR7E37P	1.16331	8.93148	6.5793	2.04098e-07	9.55595e-07	6.67897
SF3B3	0.681792	8.3675	6.57908	2.04227e-07	9.55705e-07	6.67834
SH3BGRL	-0.797769	10.3347	-6.57564	2.06246e-07	9.64095e-07	6.6685
PLOD3	0.927249	9.41076	6.5746	2.06855e-07	9.66053e-07	6.66555
GMNN	1.12161	9.64143	6.57099	2.09002e-07	9.74119e-07	6.65522
KCTD5	0.791846	9.33469	6.56554	2.12281e-07	9.87597e-07	6.63964
NEK2	1.14544	7.41924	6.56227	2.14276e-07	9.95067e-07	6.63028
POR	0.792779	7.51725	6.56185	2.14532e-07	9.95891e-07	6.62909
SRGN	1.16591	10.2368	6.55776	2.17058e-07	1.00561e-06	6.61738
EMID1	0.661163	7.7451	6.55565	2.18368e-07	1.01002e-06	6.61136
C11orf73	0.749193	5.3526	6.54393	2.2581e-07	1.04142e-06	6.57783
VPS54	0.859468	8.85583	6.54164	2.27292e-07	1.04788e-06	6.57129
SLC39A6	-1.14582	11.1527	-6.53799	2.29678e-07	1.05735e-06	6.56084
HTRA1	-1.34345	11.2119	-6.53606	2.3095e-07	1.06244e-06	6.55532
C21orf91	0.633184	7.48239	6.5328	2.33115e-07	1.07162e-06	6.54598
CD1A	0.820803	7.83126	6.53228	2.33459e-07	1.07282e-06	6.54451
SNAPC3	0.697256	6.44883	6.53187	2.33732e-07	1.0733e-06	6.54334
TMSB15B	1.31436	8.32697	6.53113	2.34233e-07	1.07521e-06	6.5412
HMMR	1.17281	8.12484	6.52933	2.35439e-07	1.0788e-06	6.53606
MDH1	0.649557	11.8375	6.5262	2.3756e-07	1.08813e-06	6.52709
SEC63	0.746753	8.74393	6.52412	2.38975e-07	1.09422e-06	6.52115
CCDC86	0.647923	8.66453	6.51781	2.43331e-07	1.11177e-06	6.50308
TMEM194A	0.708204	6.86314	6.51722	2.4374e-07	1.11324e-06	6.5014
HBS1L	0.629864	6.95399	6.51248	2.47073e-07	1.12725e-06	6.48781
FSD1	0.729318	7.46638	6.50958	2.49132e-07	1.13421e-06	6.47951
ATP6V1C1	0.7857	8.25889	6.50753	2.50593e-07	1.14005e-06	6.47367
ACE2	0.726444	5.41728	6.49756	2.57855e-07	1.16809e-06	6.44509
OSBPL11	0.665397	8.02348	6.49648	2.58653e-07	1.17004e-06	6.442
NUSAP1	1.10609	8.73253	6.49141	2.62435e-07	1.18463e-06	6.42748
IL27RA	1.1511	6.63404	6.49123	2.6257e-07	1.18482e-06	6.42697
NOL4	1.41258	6.15515	6.49068	2.62981e-07	1.18625e-06	6.4254
S100B	1.24938	5.81261	6.48735	2.65503e-07	1.19552e-06	6.41586
ACAT2	0.779227	8.07753	6.48702	2.65756e-07	1.19623e-06	6.4149
LMO4	0.969489	7.28989	6.48685	2.65884e-07	1.19638e-06	6.41442
MYC	1.18986	9.10023	6.48606	2.66486e-07	1.19755e-06	6.41216
MAMLD1	0.713822	7.85055	6.48469	2.67534e-07	1.20127e-06	6.40823
ULBP2	0.58699	5.97938	6.4811	2.703e-07	1.21198e-06	6.39795
DHRS2	-2.63812	7.95412	-6.47946	2.7157e-07	1.21724e-06	6.39326
TOPBP1	1.06347	8.97639	6.4734	2.76328e-07	1.23596e-06	6.37589
ANP32E	1.43552	9.54096	6.47157	2.7778e-07	1.24202e-06	6.37065
HSPA5	0.629898	11.4304	6.47017	2.78895e-07	1.24614e-06	6.36664
LOC100170939	-1.04148	5.91281	-6.46821	2.80471e-07	1.25186e-06	6.36101
CARM1	0.788898	7.5365	6.46334	2.84406e-07	1.26721e-06	6.34708
ADAMTS3	0.626182	5.14699	6.45843	2.88437e-07	1.28382e-06	6.333
TTLL4	1.11766	7.41771	6.4434	3.01142e-07	1.33339e-06	6.2899
IL15RA	0.778084	8.32804	6.44239	3.02017e-07	1.33633e-06	6.287
NOL8	0.600012	8.15566	6.4378	3.06014e-07	1.35128e-06	6.27385
DNMT3A	0.610543	7.7456	6.43762	3.06176e-07	1.35128e-06	6.27332
SHMT2	0.819409	8.51448	6.42404	3.18337e-07	1.40222e-06	6.23437
ELF4	0.641605	8.48981	6.41971	3.22313e-07	1.41827e-06	6.22197
CYB5R4	0.968422	6.93013	6.4152	3.26517e-07	1.43478e-06	6.20901
SRSF2	0.591929	9.61846	6.41415	3.27494e-07	1.43809e-06	6.20602
C12orf11	0.889378	9.39273	6.41198	3.29542e-07	1.44559e-06	6.19979
CEP76	0.865152	7.05746	6.4115	3.29995e-07	1.44708e-06	6.19842
NOTCH1	0.788538	7.65001	6.40956	3.31843e-07	1.45418e-06	6.19283
MORC2	0.728394	8.44496	6.40684	3.34438e-07	1.46505e-06	6.18504
KIAA0776	0.658336	8.14487	6.40436	3.36834e-07	1.47251e-06	6.17791
GARS	0.812653	11.1527	6.40063	3.40453e-07	1.48578e-06	6.16722
MINA	0.882368	7.73278	6.3937	3.47301e-07	1.51101e-06	6.14731
ENY2	0.994985	10.1155	6.39344	3.47556e-07	1.51161e-06	6.14658
YES1	0.620349	7.91295	6.39059	3.50413e-07	1.52247e-06	6.1384
EZH2	1.68364	7.95157	6.38875	3.5227e-07	1.52846e-06	6.13311
GOLT1B	1.2874	8.02672	6.38429	3.56809e-07	1.54658e-06	6.12031
ANXA9	-1.18847	6.94615	-6.36678	3.75212e-07	1.62028e-06	6.07005
CALML4	0.869135	6.19368	6.36363	3.78623e-07	1.6328e-06	6.061
RBM15	0.60246	10.2127	6.36246	3.799e-07	1.63776e-06	6.05763
ANKRD36	1.15597	5.55827	6.36137	3.81097e-07	1.64236e-06	6.05449
KRT75	0.664842	6.90252	6.35821	3.8457e-07	1.65597e-06	6.04542
PUS7	0.905587	9.2265	6.35814	3.84644e-07	1.65597e-06	6.04523
CD37	0.726009	6.09033	6.35435	3.88857e-07	1.67354e-06	6.03434
PSMD2	0.666095	10.9284	6.35389	3.89379e-07	1.67522e-06	6.033
S100A6	1.27481	10.301	6.35261	3.90813e-07	1.68083e-06	6.02933
PDCD10	0.704776	10.8242	6.34741	3.96695e-07	1.70268e-06	6.01439
POLR1C	0.70632	9.13882	6.34194	4.02982e-07	1.72734e-06	5.99868
HMGB3	1.26638	10.0823	6.33908	4.06305e-07	1.73983e-06	5.99047
BCL2L14	0.628809	7.77617	6.33666	4.09147e-07	1.75082e-06	5.98351
KIF23	0.836742	5.07025	6.32947	4.17694e-07	1.7838e-06	5.96285
PRKD3	0.63624	7.09762	6.32844	4.18932e-07	1.78789e-06	5.95989
STAT3	0.59852	9.87753	6.32744	4.20142e-07	1.79246e-06	5.957
SCGB2A2	-4.85248	8.67643	-6.32522	4.22831e-07	1.80152e-06	5.95063
SLC39A14	1.17259	10.0589	6.31642	4.33674e-07	1.8434e-06	5.92533
MOBKL2B	0.808676	8.46458	6.31206	4.39147e-07	1.8648e-06	5.91279
DCXR	-1.08355	9.44716	-6.31124	4.40177e-07	1.86856e-06	5.91045
ITGBL1	-1.84818	8.2343	-6.30994	4.4183e-07	1.87432e-06	5.90671
LGALS2	1.51929	6.6977	6.30648	4.46247e-07	1.89117e-06	5.89677
WTAP	0.653721	8.3516	6.29996	4.54705e-07	1.92318e-06	5.87801
PRKX	1.22985	7.7961	6.29696	4.58647e-07	1.93793e-06	5.86938
MDH2	0.599821	9.51179	6.29173	4.65605e-07	1.96347e-06	5.85433
QRSL1	0.626123	7.27306	6.28613	4.73163e-07	1.99398e-06	5.83825
TNFRSF21	0.758784	7.89681	6.28481	4.74966e-07	2.00092e-06	5.83445
RPSA	0.607703	12.89	6.27545	4.87946e-07	2.05018e-06	5.80751
BAG2	1.31032	6.12022	6.27363	4.90513e-07	2.05961e-06	5.80227
RFC3	1.0544	7.33133	6.26827	4.98137e-07	2.08887e-06	5.78686
TP53BP2	1.14016	8.61806	6.26809	4.98392e-07	2.08925e-06	5.78635
RNF138	0.783534	9.71746	6.26477	5.03189e-07	2.10728e-06	5.77678
IL15	0.809047	6.10539	6.25969	5.10598e-07	2.13761e-06	5.76217
KCNH2	0.600224	7.35942	6.25366	5.19553e-07	2.17011e-06	5.74481
FANCG	0.830535	8.31599	6.24765	5.28621e-07	2.20365e-06	5.72752
HSPB11	0.631526	7.38904	6.24593	5.31253e-07	2.21245e-06	5.72256
DLEU1	0.598433	7.99755	6.24535	5.32132e-07	2.21539e-06	5.72091
PAQR3	0.843404	6.27433	6.24363	5.34781e-07	2.22424e-06	5.71595
CDK8	0.830366	7.37266	6.24281	5.36046e-07	2.22878e-06	5.71359
C1orf174	0.724059	8.17406	6.23522	5.47907e-07	2.27143e-06	5.69173
SRPRB	0.655017	10.8654	6.23327	5.50981e-07	2.28269e-06	5.68614
MMP7	2.78611	9.93605	6.23014	5.55975e-07	2.30114e-06	5.67713
NME3	-0.761482	9.41531	-6.22957	5.5689e-07	2.30343e-06	5.67548
SCGB1D2	-3.00963	7.7694	-6.22886	5.58041e-07	2.30744e-06	5.67342
BCAT1	0.59525	6.21225	6.22824	5.59037e-07	2.31006e-06	5.67164
KIF15	1.33	7.43229	6.22754	5.60164e-07	2.31397e-06	5.66963
ARNTL2	1.51479	7.09737	6.22588	5.62856e-07	2.32291e-06	5.66484
PRAME	2.17695	6.93933	6.22399	5.6593e-07	2.33476e-06	5.6594
CCR1	0.961173	8.58456	6.22228	5.68724e-07	2.34512e-06	5.65448
GREB1	-0.755802	5.63948	-6.21069	5.88051e-07	2.41976e-06	5.6211
TMEM30A	0.752265	9.98194	6.2032	6.00893e-07	2.47021e-06	5.59953
CEP55	1.44671	8.73636	6.20049	6.05607e-07	2.48798e-06	5.59172
HK3	0.609347	7.78987	6.19873	6.08687e-07	2.49983e-06	5.58666
TCF7L1	1.20394	8.19151	6.19524	6.14847e-07	2.52269e-06	5.5766
TALDO1	0.652081	10.8687	6.18491	6.33441e-07	2.59231e-06	5.54685
TM7SF3	0.802341	5.74826	6.18152	6.39679e-07	2.617e-06	5.53706
CLEC4A	0.946911	7.77039	6.17919	6.4399e-07	2.63126e-06	5.53036
CA9	0.9247	7.55258	6.1768	6.4844e-07	2.64605e-06	5.52348
GRB10	0.670302	7.39562	6.17634	6.49308e-07	2.64875e-06	5.52215
C1QBP	0.827299	10.0975	6.17618	6.49607e-07	2.64912e-06	5.52169
DAP3	0.70424	10.7125	6.17403	6.53642e-07	2.66472e-06	5.5155
WDR12	0.670596	9.57112	6.17274	6.5609e-07	2.67128e-06	5.51177
FBL	0.80989	11.2681	6.17222	6.57078e-07	2.67445e-06	5.51027
PAPSS1	0.958167	10.8264	6.16862	6.63941e-07	2.6998e-06	5.49989
SEPHS1	0.732887	9.4461	6.16693	6.67189e-07	2.71215e-06	5.49502
LRRFIP2	0.737951	8.41154	6.16134	6.78037e-07	2.75361e-06	5.47892
CCNE1	1.34796	8.32704	6.16013	6.80412e-07	2.76062e-06	5.47542
EPHA4	0.830392	7.46112	6.15772	6.85157e-07	2.77722e-06	5.46848
NASP	0.784387	9.02863	6.15453	6.91494e-07	2.80023e-06	5.45929
NPDC1	-0.670466	7.55228	-6.1479	7.04866e-07	2.84444e-06	5.44017
KARS	0.706019	11.3822	6.13895	7.23316e-07	2.90969e-06	5.41437
MSH2	1.28668	7.9502	6.13374	7.34293e-07	2.94734e-06	5.39934
HDDC2	0.855806	8.52052	6.13339	7.35028e-07	2.94936e-06	5.39834
C1orf116	1.14884	6.73599	6.13305	7.35741e-07	2.95129e-06	5.39737
RASSF9	0.764169	5.61275	6.13121	7.39671e-07	2.96519e-06	5.39205
FGR	0.658153	7.28101	6.12653	7.49747e-07	3.00276e-06	5.37855
CDH3	1.65432	9.4143	6.1256	7.51746e-07	3.00793e-06	5.37589
ICAM1	0.928121	7.98094	6.12399	7.55259e-07	3.01914e-06	5.37123
CEP170	0.66195	8.74091	6.12323	7.56921e-07	3.02484e-06	5.36904
PNPO	-0.607194	7.77753	-6.11646	7.71866e-07	3.07877e-06	5.34952
DBI	0.634211	11.3758	6.11632	7.72191e-07	3.0791e-06	5.3491
KIAA1324	-1.26017	7.35525	-6.112	7.81887e-07	3.11485e-06	5.33665
GGH	1.62908	9.50664	6.11011	7.86159e-07	3.12893e-06	5.33121
DUSP2	0.840668	8.09127	6.10663	7.94121e-07	3.15608e-06	5.32115
AR	-0.806804	6.72059	-6.10637	7.94713e-07	3.15608e-06	5.32041
MFN1	0.672692	7.76925	6.10189	8.05064e-07	3.19123e-06	5.30749
IFT88	-0.671793	8.16564	-6.09963	8.10338e-07	3.20516e-06	5.30097
SRD5A1	1.34556	8.34359	6.09265	8.26869e-07	3.25942e-06	5.28082
SPHK1	1.15697	9.28678	6.09114	8.30471e-07	3.27059e-06	5.27648
NAMPT	0.958661	8.80999	6.08817	8.37646e-07	3.29478e-06	5.26789
ASCC3	0.804589	8.69215	6.08444	8.46722e-07	3.32945e-06	5.25714
RIMS3	0.695404	7.45477	6.08362	8.48723e-07	3.33629e-06	5.25478
E2F8	1.15642	6.34198	6.08321	8.49728e-07	3.33921e-06	5.2536
LDHC	0.598403	6.88561	6.08238	8.51784e-07	3.34523e-06	5.25119
NCAPD2	1.40162	8.26464	6.08167	8.53528e-07	3.35105e-06	5.24915
SMC2	0.789937	7.57897	6.07656	8.66223e-07	3.39149e-06	5.23441
PAPD7	0.704132	9.97466	6.07523	8.69571e-07	3.40048e-06	5.23056
PTPLA	1.68577	7.48235	6.07454	8.71298e-07	3.40613e-06	5.22858
MYBL2	0.663802	8.42568	6.07387	8.72986e-07	3.41168e-06	5.22665
AVEN	0.610832	7.91907	6.07181	8.78222e-07	3.42899e-06	5.22069
LSM7	1.13547	8.55024	6.06869	8.86184e-07	3.45585e-06	5.21168
GSTM3	-1.8144	9.26779	-6.05834	9.13108e-07	3.54891e-06	5.18181
SLC34A2	0.964912	7.05764	6.05181	9.30507e-07	3.61001e-06	5.16298
GLS	0.624225	7.38732	6.04417	9.51309e-07	3.68167e-06	5.14092
NCAN	0.804982	6.76169	6.04254	9.55824e-07	3.69802e-06	5.13619
UGP2	0.763321	10.8873	6.04039	9.6178e-07	3.71633e-06	5.13
COCH	2.13308	6.64081	6.0383	9.67611e-07	3.7323e-06	5.12396
FZD6	1.48175	8.51645	6.03585	9.74506e-07	3.75765e-06	5.11688
TAF5	0.880361	7.983	6.02968	9.92044e-07	3.81846e-06	5.09908
RUNX3	1.06059	7.52743	6.02513	1.00521e-06	3.86367e-06	5.08593
MRTO4	0.733145	8.65269	6.0251	1.0053e-06	3.86367e-06	5.08584
REXO2	0.688139	11.122	6.01816	1.02568e-06	3.93366e-06	5.06582
TMEM38B	1.20932	6.81207	6.01567	1.03311e-06	3.95979e-06	5.05862
CYP26B1	1.58988	6.65853	6.01531	1.0342e-06	3.96278e-06	5.05757
POLR3G	0.71494	5.14246	6.00989	1.05054e-06	4.02176e-06	5.04193
AGBL5	0.891695	7.59336	6.00543	1.06419e-06	4.07015e-06	5.02905
INTS7	0.811375	7.42039	6.00134	1.07689e-06	4.11276e-06	5.01722
TTYH1	1.86031	6.0118	5.99026	1.11198e-06	4.23661e-06	4.98524
ATP5G3	0.682474	10.9532	5.98493	1.12928e-06	4.29357e-06	4.96983
HSD17B4	-0.730674	10.4389	-5.97897	1.14895e-06	4.36183e-06	4.95261
LOC100289410	0.872927	6.54156	5.97632	1.15781e-06	4.39155e-06	4.94495
PABPC4	0.712234	9.9385	5.97426	1.16472e-06	4.41515e-06	4.93901
MMP20	0.610675	5.3038	5.97362	1.1669e-06	4.42208e-06	4.93715
MRPL19	0.865474	8.30517	5.97144	1.17431e-06	4.4462e-06	4.93084
ZIC1	2.49889	7.51462	5.96997	1.17929e-06	4.45977e-06	4.92661
VEGFA	0.730193	8.23328	5.96978	1.17996e-06	4.46095e-06	4.92606
C9orf86	0.649597	8.04947	5.96854	1.18419e-06	4.4743e-06	4.92249
MFHAS1	0.862368	6.91307	5.95884	1.21795e-06	4.58423e-06	4.89445
GALNT2	0.595394	7.94532	5.95576	1.22889e-06	4.61992e-06	4.88553
C5orf28	0.819592	6.60831	5.94782	1.25749e-06	4.7191e-06	4.86259
HSPA6	0.680775	7.94704	5.94543	1.26623e-06	4.74949e-06	4.85569
SPARCL1	-1.08822	10.7017	-5.9454	1.26633e-06	4.74949e-06	4.8556
ITM2C	0.886598	9.51741	5.94211	1.27847e-06	4.7922e-06	4.84609
RTN2	-0.607739	6.88337	-5.93098	1.32038e-06	4.93335e-06	4.81393
HSD11B1	1.09098	7.71494	5.92983	1.32482e-06	4.94703e-06	4.81058
UBE2E3	1.03194	10.0968	5.92506	1.34326e-06	5.01148e-06	4.7968
APP	0.712601	9.08001	5.92339	1.34978e-06	5.03286e-06	4.79197
HHLA3	0.797259	6.17464	5.92261	1.35282e-06	5.04124e-06	4.78973
MPZL1	0.59112	8.89832	5.91387	1.38754e-06	5.15407e-06	4.76447
DENND4B	0.78689	10.5838	5.9129	1.39145e-06	5.16707e-06	4.76166
MN1	-0.651698	6.34701	-5.91205	1.39487e-06	5.17678e-06	4.75921
ADSL	0.740178	9.72615	5.91082	1.39988e-06	5.19236e-06	4.75564
CLDN5	-0.887507	7.85175	-5.90891	1.40766e-06	5.21967e-06	4.75012
ATP5G1	0.747017	10.1105	5.90638	1.41802e-06	5.25351e-06	4.74281
KDM5A	0.815434	7.6601	5.90536	1.42222e-06	5.266e-06	4.73986
DDX6	0.608972	8.86391	5.89616	1.46068e-06	5.38806e-06	4.71326
JMJD6	0.622885	7.56521	5.89408	1.46953e-06	5.41882e-06	4.70723
MLF2	1.16305	9.70598	5.89211	1.47793e-06	5.447e-06	4.70155
PHB2	0.855717	11.7246	5.88928	1.49013e-06	5.48719e-06	4.69336
FANCE	0.638443	6.95761	5.88803	1.49555e-06	5.50556e-06	4.68974
RBM47	-0.894509	9.92828	-5.88263	1.51916e-06	5.57958e-06	4.67413
RNF7	0.690463	9.75697	5.88048	1.52866e-06	5.60804e-06	4.66791
AMIGO2	-1.48015	9.31457	-5.87971	1.5321e-06	5.61901e-06	4.66568
STYK1	1.3135	5.60674	5.87405	1.55745e-06	5.70216e-06	4.64932
GCA	0.896202	8.30016	5.8732	1.56128e-06	5.71127e-06	4.64687
KCTD9	1.18691	7.09012	5.86732	1.58814e-06	5.7962e-06	4.62987
CENPM	0.847285	7.53997	5.86426	1.60234e-06	5.84467e-06	4.621
TMEM22	0.712235	7.36366	5.86287	1.6088e-06	5.86658e-06	4.61699
NRBF2	0.911346	6.96463	5.85473	1.64727e-06	5.99827e-06	4.59344
RARRES1	1.98276	8.63109	5.84785	1.68049e-06	6.10009e-06	4.57354
UCHL1	1.14408	8.37746	5.84698	1.68473e-06	6.11025e-06	4.57103
SPINT1	0.782179	10.7602	5.84523	1.69332e-06	6.13507e-06	4.56597
RFC4	1.18782	9.69311	5.84197	1.7094e-06	6.18567e-06	4.55655
RNF13	0.585064	9.52763	5.84096	1.71442e-06	6.20029e-06	4.55363
ST3GAL6	1.02142	6.11546	5.83853	1.72659e-06	6.23548e-06	4.54658
MAP2K1	0.58697	10.0998	5.83673	1.73561e-06	6.25961e-06	4.54138
TFAM	0.671814	8.01591	5.82451	1.79832e-06	6.47252e-06	4.50602
CD44	0.843552	8.25705	5.81517	1.84777e-06	6.64115e-06	4.47899
CYP24A1	0.974263	4.92475	5.81294	1.85976e-06	6.68047e-06	4.47255
ANGPT1	0.990651	6.21026	5.81219	1.8638e-06	6.69122e-06	4.47039
PGRMC1	0.611764	10.1632	5.80201	1.91975e-06	6.87274e-06	4.44092
EIF2S3	0.835097	8.54354	5.79189	1.977e-06	7.05196e-06	4.41165
IGF2BP3	0.77561	5.12675	5.79082	1.98315e-06	7.06994e-06	4.40856
UBAP2	0.864981	8.7466	5.79002	1.9878e-06	7.08452e-06	4.40622
UXS1	0.776108	8.29467	5.78599	2.01117e-06	7.1558e-06	4.39458
RRS1	0.946678	9.06537	5.78505	2.01666e-06	7.17336e-06	4.39187
TCP1	0.844647	9.36804	5.78197	2.03482e-06	7.22619e-06	4.38294
CKS1B	1.02155	10.6208	5.77995	2.04681e-06	7.26236e-06	4.37709
FANCI	0.962416	7.73992	5.77654	2.06717e-06	7.32788e-06	4.36723
CKS2	1.29643	10.6779	5.77647	2.06757e-06	7.32788e-06	4.36703
PHLDA1	0.75199	6.93227	5.77044	2.10411e-06	7.447e-06	4.34959
TULP3	0.790657	7.8911	5.76659	2.12783e-06	7.52679e-06	4.33842
SACS	0.989941	6.71392	5.75871	2.17706e-06	7.68812e-06	4.31565
EPB41L2	0.653333	7.90878	5.74527	2.26377e-06	7.96349e-06	4.27675
CCL13	0.905338	7.26416	5.74507	2.26512e-06	7.96602e-06	4.27616
CCNB1	1.4103	8.95487	5.74291	2.27941e-06	8.01185e-06	4.2699
NEDD4	-0.868759	7.84979	-5.73613	2.32476e-06	8.15778e-06	4.25028
PER3	-0.840155	7.72861	-5.7318	2.35422e-06	8.24754e-06	4.23774
CLDND1	0.932191	8.14238	5.73053	2.3629e-06	8.27568e-06	4.23408
SMCHD1	0.755251	7.54174	5.72845	2.37724e-06	8.32134e-06	4.22805
AGL	-1.3501	8.78857	-5.72782	2.38161e-06	8.33434e-06	4.22622
CECR5	0.74682	9.23337	5.71956	2.43947e-06	8.52044e-06	4.20233
CTSL2	1.64409	8.6894	5.71932	2.44116e-06	8.52402e-06	4.20164
ATP7B	-1.04498	8.36451	-5.71732	2.4554e-06	8.56904e-06	4.19585
TMEM39A	0.620249	8.66293	5.71627	2.46291e-06	8.58585e-06	4.19281
COX16	-0.811363	8.47354	-5.71535	2.46955e-06	8.60666e-06	4.19012
EIF3B	0.620313	10.0802	5.71417	2.47801e-06	8.62912e-06	4.18672
RASIP1	0.965369	8.05591	5.71409	2.47861e-06	8.62912e-06	4.18648
FEN1	0.755132	9.04787	5.71389	2.48006e-06	8.62912e-06	4.1859
ADM	1.65207	8.89174	5.70755	2.52615e-06	8.78468e-06	4.16757
PCNA	0.864575	11.0693	5.70425	2.55053e-06	8.85739e-06	4.15801
FLVCR2	0.658133	7.9696	5.70402	2.55221e-06	8.8608e-06	4.15735
ILF3	0.605367	8.64716	5.69809	2.5966e-06	9.00514e-06	4.14018
STEAP3	0.638742	8.88206	5.69685	2.60602e-06	9.03288e-06	4.13658
BBS1	-0.603022	8.46889	-5.69624	2.61064e-06	9.04642e-06	4.13482
TRIM2	0.819656	7.23992	5.6958	2.61395e-06	9.05543e-06	4.13356
FANCL	1.16182	8.74045	5.6951	2.61929e-06	9.07148e-06	4.13152
COX4NB	0.716676	8.73863	5.6936	2.63077e-06	9.10628e-06	4.12717
MRPL42	0.669776	8.92051	5.6906	2.65381e-06	9.17857e-06	4.11849
EBP	0.771294	8.78154	5.68926	2.6642e-06	9.21199e-06	4.1146
BICD2	0.634043	7.82523	5.68858	2.6694e-06	9.22248e-06	4.11266
C1QTNF3	-1.36643	8.03413	-5.68787	2.67492e-06	9.23655e-06	4.11061
CCT6A	0.668257	10.0261	5.68463	2.70028e-06	9.31151e-06	4.10122
GNL3	0.654634	9.61632	5.68399	2.70532e-06	9.32638e-06	4.09936
MRPL15	1.01769	10.2768	5.68286	2.71419e-06	9.35442e-06	4.0961
S100A11	0.767769	10.6499	5.6827	2.7155e-06	9.35642e-06	4.09562
ESPL1	0.724574	8.34585	5.67762	2.75588e-06	9.47507e-06	4.08093
CD14	1.24221	9.87272	5.67444	2.78149e-06	9.55536e-06	4.07173
NAPG	0.663695	7.26825	5.67279	2.79487e-06	9.59616e-06	4.06695
2019-03-01	0.691351	6.61112	5.66203	2.88377e-06	9.87746e-06	4.03579
PPP1R14B	0.658022	9.17166	5.6572	2.92452e-06	9.99826e-06	4.02182
ODC1	1.07237	10.1575	5.644	3.03903e-06	1.03453e-05	3.98361
TFDP1	0.752607	8.48141	5.64227	3.05435e-06	1.03947e-05	3.9786
C13orf27	1.01071	8.02292	5.63509	3.11886e-06	1.05945e-05	3.95781
FAM57A	0.805874	8.8641	5.63481	3.12145e-06	1.06005e-05	3.95698
HMGCS2	-1.74729	7.60542	-5.62603	3.20221e-06	1.08447e-05	3.93157
CDC7	1.28696	7.5325	5.62391	3.22204e-06	1.09014e-05	3.92543
MANEA	0.598778	5.14343	5.62288	3.23165e-06	1.0931e-05	3.92246
WWC2	-0.594917	7.23262	-5.61936	3.26499e-06	1.1035e-05	3.91225
GPR109B	1.19675	7.22731	5.61389	3.31733e-06	1.11971e-05	3.89643
PDGFD	-1.28359	8.183	-5.60849	3.36983e-06	1.13519e-05	3.88081
ZCCHC2	0.793091	6.95864	5.60049	3.4493e-06	1.15934e-05	3.85763
RRAGA	0.604396	10.7942	5.59972	3.45699e-06	1.16162e-05	3.85541
OIP5	1.15667	7.20648	5.59538	3.50097e-06	1.17392e-05	3.84284
ABI1	0.694132	8.97576	5.59407	3.51432e-06	1.17747e-05	3.83906
ABHD3	0.593979	8.7902	5.58496	3.60879e-06	1.20695e-05	3.81267
IDH2	0.66829	8.83542	5.58134	3.64694e-06	1.21868e-05	3.80221
AURKB	0.696182	7.38407	5.57995	3.66176e-06	1.2227e-05	3.79818
CCL2	1.2813	8.93833	5.57809	3.6816e-06	1.22836e-05	3.79281
PNP	0.817586	9.46232	5.57388	3.72701e-06	1.24221e-05	3.78062
ZNHIT6	0.756107	8.40984	5.57375	3.72848e-06	1.24237e-05	3.78022
MALL	1.18198	7.83293	5.57269	3.74001e-06	1.24589e-05	3.77715
CNP	0.679343	9.6212	5.57187	3.74897e-06	1.24822e-05	3.77477
RYR1	0.646812	5.65979	5.56999	3.76948e-06	1.25407e-05	3.76935
CUTC	0.638256	7.75224	5.56838	3.78717e-06	1.25962e-05	3.76469
DSCC1	0.719397	7.21939	5.56817	3.78953e-06	1.25975e-05	3.76407
LHX2	0.889541	5.68695	5.56714	3.80095e-06	1.26316e-05	3.76108
MAN2B2	-0.816506	7.19664	-5.56705	3.80193e-06	1.26316e-05	3.76083
C10orf72	-0.632391	6.87709	-5.56653	3.80764e-06	1.26445e-05	3.75933
CDK1	1.18411	9.23361	5.5657	3.81689e-06	1.26675e-05	3.75692
APOO	0.771119	9.68358	5.56487	3.82608e-06	1.26893e-05	3.75453
ACSS3	-0.725319	7.10795	-5.55932	3.8884e-06	1.28792e-05	3.73846
TRAF3IP3	0.763969	7.02786	5.55766	3.90724e-06	1.29315e-05	3.73366
ZNF267	0.595355	7.96569	5.55624	3.92348e-06	1.29819e-05	3.72953
CTSC	1.26993	11.2365	5.55251	3.96628e-06	1.31099e-05	3.71875
OSBPL3	0.861421	7.12231	5.55014	3.99376e-06	1.31871e-05	3.71188
MRPL12	0.714271	8.75232	5.54986	3.99705e-06	1.31945e-05	3.71106
RPS21	0.901185	11.1095	5.54834	4.01469e-06	1.3239e-05	3.70668
RRM1	0.712789	8.77636	5.5454	4.04921e-06	1.3346e-05	3.69817
CDO1	-0.697468	6.31583	-5.54487	4.05549e-06	1.33632e-05	3.69663
STRAP	0.715032	11.3789	5.5445	4.05986e-06	1.33742e-05	3.69556
FCGR2B	1.19578	8.31749	5.54423	4.06306e-06	1.33812e-05	3.69478
DDX10	0.679564	8.77525	5.5437	4.06934e-06	1.33984e-05	3.69324
GSTZ1	-0.62535	8.0534	-5.54144	4.09619e-06	1.34834e-05	3.6867
DNAJC9	0.890776	8.79514	5.54001	4.1133e-06	1.35328e-05	3.68256
NDUFA9	0.825114	10.6672	5.5331	4.19691e-06	1.37865e-05	3.66255
KCNN4	1.06413	7.82021	5.53239	4.20553e-06	1.38112e-05	3.66052
PRR16	0.679436	4.7432	5.52711	4.27071e-06	1.39964e-05	3.64523
ANKRD11	0.696176	8.444	5.52208	4.33378e-06	1.41849e-05	3.63065
CISD1	0.659322	8.91724	5.52114	4.34569e-06	1.42166e-05	3.62793
PLTP	1.08774	8.33183	5.52004	4.35957e-06	1.42574e-05	3.62476
CCDC99	0.894986	7.91828	5.51308	4.44882e-06	1.45242e-05	3.60461
SMARCA4	0.66216	7.83938	5.50846	4.50904e-06	1.47019e-05	3.59125
ABCC4	1.13296	7.62154	5.50495	4.55541e-06	1.48455e-05	3.58108
OMD	-1.42291	6.64232	-5.50445	4.56209e-06	1.486e-05	3.57962
HEBP2	0.999962	10.4448	5.49679	4.66502e-06	1.51537e-05	3.55745
PI15	0.60074	6.01878	5.4938	4.70579e-06	1.52732e-05	3.5488
HHAT	-0.747979	6.70138	-5.48893	4.77301e-06	1.54834e-05	3.53471
FA2H	-0.83851	6.72882	-5.48535	4.8231e-06	1.5638e-05	3.52434
TGFA	0.649652	7.44124	5.4826	4.86179e-06	1.57554e-05	3.5164
RPIA	0.739408	10.1194	5.48168	4.8749e-06	1.57939e-05	3.51372
SEC61G	0.648492	9.69666	5.48065	4.88953e-06	1.58332e-05	3.51074
TFDP2	0.778809	7.80524	5.48007	4.89781e-06	1.5852e-05	3.50906
MRFAP1L1	-0.6401	10.0723	-5.47844	4.92102e-06	1.59231e-05	3.50436
RACGAP1	1.26169	8.58779	5.47732	4.93719e-06	1.59592e-05	3.5011
TRIT1	0.884873	8.66801	5.47464	4.9758e-06	1.60677e-05	3.49336
MRPS10	0.628419	8.87142	5.47373	4.98907e-06	1.61065e-05	3.49072
DDA1	0.716394	5.94667	5.46967	5.04845e-06	1.62817e-05	3.47896
SYNM	1.06256	7.37582	5.46544	5.11106e-06	1.6467e-05	3.46672
MRPL18	0.627034	10.3433	5.45193	5.31616e-06	1.70631e-05	3.42763
PCSK1N	0.677843	8.09204	5.44989	5.34789e-06	1.7152e-05	3.42172
FABP4	-1.83017	7.37454	-5.44156	5.47919e-06	1.75158e-05	3.39762
TDP1	0.590934	8.7636	5.44092	5.48939e-06	1.7544e-05	3.39578
SLAMF7	1.02208	7.78782	5.43835	5.53063e-06	1.76537e-05	3.38834
ATP5J2	0.646376	11.4197	5.43673	5.55673e-06	1.77237e-05	3.38367
RBL1	0.607318	5.15032	5.42919	5.68026e-06	1.80906e-05	3.36183
MTL5	-0.705733	7.26968	-5.42826	5.69568e-06	1.81351e-05	3.35914
CORO1C	0.673809	10.0127	5.42418	5.76379e-06	1.83337e-05	3.34733
MKLN1	0.586306	7.73656	5.42033	5.8287e-06	1.85098e-05	3.33621
IQCG	1.64448	8.24314	5.42013	5.83214e-06	1.85132e-05	3.33562
TAF2	0.926629	9.53004	5.41967	5.83997e-06	1.85298e-05	3.33429
GCLM	0.811849	8.37324	5.41741	5.87852e-06	1.86475e-05	3.32775
AKR7A3	-1.00957	8.49086	-5.414	5.93721e-06	1.88243e-05	3.31789
PRMT1	0.641692	9.47918	5.41328	5.9497e-06	1.88592e-05	3.3158
ATF3	1.00009	8.69831	5.40645	6.0693e-06	1.91906e-05	3.29604
CSAD	-0.714071	6.78108	-5.40511	6.09296e-06	1.92559e-05	3.29217
FNDC3B	1.13797	9.05344	5.4023	6.14299e-06	1.93995e-05	3.28405
ACOT9	0.678145	9.23302	5.40204	6.14779e-06	1.94051e-05	3.28328
TOP2A	1.52339	9.33044	5.40195	6.14941e-06	1.94054e-05	3.28302
DLGAP5	1.37338	8.0929	5.39944	6.19447e-06	1.95428e-05	3.27577
RUVBL1	0.714333	8.85265	5.39437	6.28656e-06	1.98137e-05	3.26112
YWHAZ	0.630917	11.3324	5.38716	6.42001e-06	2.02136e-05	3.24026
GALNT7	-1.36709	8.57763	-5.38701	6.42296e-06	2.02136e-05	3.2398
PSME4	0.737464	8.38527	5.38194	6.5185e-06	2.0489e-05	3.22514
RB1CC1	0.890173	7.56385	5.37935	6.56779e-06	2.06287e-05	3.21767
SYNC	-0.85283	5.56655	-5.37424	6.66636e-06	2.09125e-05	3.20288
AKT1	-0.695783	9.31468	-5.37406	6.66989e-06	2.09185e-05	3.20235
FAM107A	0.712881	6.7029	5.36622	6.82396e-06	2.13491e-05	3.17968
DNAJC1	-0.93949	8.86685	-5.36085	6.93153e-06	2.16591e-05	3.16416
CCDC102B	0.670761	4.74142	5.35861	6.97686e-06	2.17901e-05	3.15769
FOLR1	0.936614	7.64292	5.35508	7.04906e-06	2.20048e-05	3.14747
SLC9A3R1	-1.01774	9.95831	-5.34091	7.34623e-06	2.28486e-05	3.10649
GNAI1	0.783981	6.10914	5.33972	7.37175e-06	2.29164e-05	3.10305
CDC73	0.589874	8.45511	5.33446	7.4854e-06	2.32191e-05	3.08786
PLAT	-1.58764	9.29137	-5.33433	7.4884e-06	2.32225e-05	3.08747
CDKN3	1.08532	8.09744	5.33256	7.52711e-06	2.33145e-05	3.08235
KRT23	2.52493	7.95141	5.3283	7.62098e-06	2.35594e-05	3.07005
ITGA9	0.792606	7.18714	5.32154	7.77261e-06	2.39817e-05	3.0505
LEPREL1	1.06492	8.11994	5.3197	7.81444e-06	2.41049e-05	3.04518
ANKHD1	0.659835	8.15246	5.31661	7.88511e-06	2.42994e-05	3.03624
LEFTY2	0.69927	7.58232	5.30867	8.0695e-06	2.48376e-05	3.01331
ICAM2	0.706597	7.56976	5.29823	8.31882e-06	2.55741e-05	2.98313
SLAMF8	1.31733	8.36117	5.29549	8.38541e-06	2.57664e-05	2.97522
STAG1	0.654173	7.86446	5.29413	8.41873e-06	2.58377e-05	2.97128
IRS1	-1.37859	8.02417	-5.2935	8.43416e-06	2.58788e-05	2.96947
LOC100129361	1.04414	8.8256	5.29281	8.45111e-06	2.59158e-05	2.96747
TMPO	0.805506	7.33855	5.28851	8.55768e-06	2.62137e-05	2.95504
VRK2	0.68812	8.5797	5.28431	8.66308e-06	2.65111e-05	2.9429
HSD17B12	0.604695	11.071	5.28333	8.68784e-06	2.65677e-05	2.94007
FAM172A	-0.609822	7.33094	-5.28283	8.70053e-06	2.65854e-05	2.93862
MITF	-0.595792	7.30492	-5.28277	8.70197e-06	2.65854e-05	2.93846
C18orf10	0.65701	8.20084	5.28184	8.72565e-06	2.66514e-05	2.93576
IPO5	0.859675	8.33459	5.28151	8.73413e-06	2.66709e-05	2.9348
KIF20A	1.04042	8.60966	5.2755	8.88832e-06	2.70639e-05	2.91745
SAC3D1	0.867585	7.92443	5.27539	8.89105e-06	2.70658e-05	2.91714
SPC25	0.714646	5.75626	5.27406	8.92554e-06	2.71643e-05	2.9133
TMEM176A	0.653814	10.2983	5.26869	9.06648e-06	2.75538e-05	2.89776
RHBDF2	0.712983	8.50573	5.26794	9.08626e-06	2.76073e-05	2.8956
UAP1	0.828873	10.5604	5.26637	9.12794e-06	2.77027e-05	2.89106
CYP2B7P1	-1.07127	8.14477	-5.2649	9.16717e-06	2.78068e-05	2.88681
MAFF	0.801578	8.36466	5.26471	9.17214e-06	2.78153e-05	2.88627
COL4A2	0.930539	9.01234	5.26371	9.19896e-06	2.78899e-05	2.88338
GPR64	1.35695	6.72817	5.26292	9.21996e-06	2.79204e-05	2.88112
WRN	0.625085	7.51686	5.26228	9.23722e-06	2.79528e-05	2.87926
PLOD2	1.13425	8.7587	5.2614	9.26105e-06	2.80182e-05	2.87671
S100A9	2.95893	7.96675	5.25895	9.32745e-06	2.81924e-05	2.86962
PITRM1	0.861046	9.14635	5.25786	9.35708e-06	2.82752e-05	2.86648
PSIP1	1.0487	7.7339	5.2572	9.37501e-06	2.83227e-05	2.86458
GZMB	1.59412	7.40052	5.25575	9.4147e-06	2.84157e-05	2.86039
RNF43	-0.978128	7.74329	-5.25527	9.42787e-06	2.84487e-05	2.859
SLITRK5	0.58856	5.62541	5.25369	9.47139e-06	2.85395e-05	2.85444
C10orf18	0.722833	8.98219	5.24826	9.62231e-06	2.89464e-05	2.83876
MICAL1	0.808346	6.91449	5.24778	9.63592e-06	2.89737e-05	2.83736
SLC35F2	0.98101	8.50343	5.23765	9.92433e-06	2.97637e-05	2.80812
MAGED2	-0.77169	10.0802	-5.23549	9.98701e-06	2.99305e-05	2.80188
S100A10	0.770681	12.0837	5.23513	9.99739e-06	2.99546e-05	2.80085
PTPRF	0.624924	8.45847	5.23475	1.00085e-05	2.99807e-05	2.79975
CKLF	0.600153	9.10526	5.23467	1.0011e-05	2.99814e-05	2.7995
NUP210	0.607047	7.62845	5.23022	1.01415e-05	3.03366e-05	2.78666
RBMS1	0.75659	8.9338	5.22634	1.02568e-05	3.06597e-05	2.77546
HSPA14	0.94152	9.77586	5.22352	1.03413e-05	3.08761e-05	2.76733
CCNE2	1.17644	6.80334	5.22274	1.0365e-05	3.09396e-05	2.76505
RPL39L	1.3031	8.04603	5.22169	1.03966e-05	3.10122e-05	2.76204
OSR2	-1.67204	6.77931	-5.22099	1.04179e-05	3.10686e-05	2.76
NDUFA4L2	0.594765	6.63922	5.21729	1.05308e-05	3.13704e-05	2.74933
MAGOHB	0.98188	7.5733	5.21665	1.05505e-05	3.14198e-05	2.74747
ZNF292	0.618662	6.80835	5.21575	1.0578e-05	3.14945e-05	2.74489
HSPE1	0.626623	10.3456	5.21046	1.07424e-05	3.19467e-05	2.7296
LSR	0.861997	8.48815	5.20781	1.08255e-05	3.21712e-05	2.72197
HTATIP2	0.833531	8.02306	5.20642	1.08694e-05	3.22866e-05	2.71796
PALB2	0.623922	8.44641	5.20415	1.09416e-05	3.24709e-05	2.71139
LOC730101	0.859005	6.76818	5.20391	1.09491e-05	3.24857e-05	2.71071
KRT18	-1.33471	11.5219	-5.19882	1.11127e-05	3.2948e-05	2.69601
KLK6	1.39154	7.52755	5.19436	1.12579e-05	3.33631e-05	2.68315
FAM96B	0.625177	10.0813	5.1913	1.13589e-05	3.36233e-05	2.6743
LRRC8B	0.643784	6.58603	5.18928	1.1426e-05	3.37982e-05	2.66847
PRC1	1.37823	9.71049	5.18596	1.1537e-05	3.40869e-05	2.65889
SNAPC1	0.769086	6.54619	5.18393	1.16052e-05	3.42727e-05	2.65305
CLEC5A	1.04817	6.6838	5.18221	1.16634e-05	3.44367e-05	2.64809
LAPTM4B	1.12557	11.2125	5.17642	1.18618e-05	3.49818e-05	2.63138
SAE1	0.628493	9.31494	5.17062	1.20638e-05	3.55365e-05	2.61465
CPE	-0.838884	8.46399	-5.16955	1.21015e-05	3.56312e-05	2.61155
FAHD2A	0.7034	8.80256	5.16827	1.21469e-05	3.57566e-05	2.60784
ARHGAP32	-0.695013	7.57087	-5.16696	1.21934e-05	3.5885e-05	2.60406
SMAGP	0.714068	8.80389	5.16614	1.22222e-05	3.59615e-05	2.60173
PPIH	0.680768	10.2431	5.16543	1.22477e-05	3.60284e-05	2.59966
CAND2	1.30546	6.46479	5.15635	1.25757e-05	3.69334e-05	2.57348
ZNF91	-0.877627	7.80581	-5.14647	1.2943e-05	3.78987e-05	2.54497
GALNS	0.717121	8.82954	5.146	1.29604e-05	3.79337e-05	2.54364
SLC5A6	0.85631	9.66325	5.13932	1.3215e-05	3.86067e-05	2.52436
UGGT1	0.586911	8.03611	5.13802	1.32653e-05	3.87447e-05	2.5206
ASNS	1.23095	9.25557	5.13406	1.34191e-05	3.91669e-05	2.50919
IQGAP2	-0.886087	8.17499	-5.12562	1.37527e-05	4.00581e-05	2.48487
INTS8	0.723584	9.72232	5.12533	1.37644e-05	4.0083e-05	2.48403
SSR3	0.654875	6.33148	5.12146	1.39204e-05	4.05097e-05	2.47286
GTF3C3	0.64073	8.59212	5.1194	1.4004e-05	4.07249e-05	2.46694
LTBP2	-0.949334	9.74244	-5.11888	1.40255e-05	4.07689e-05	2.46542
TSPAN13	-0.872075	11.4727	-5.11772	1.40728e-05	4.08971e-05	2.46208
QPCT	1.47374	6.70884	5.11653	1.41215e-05	4.10105e-05	2.45867
SPINK5	0.637356	7.5596	5.1138	1.42343e-05	4.13005e-05	2.45079
PLA2G10	-0.830902	6.89961	-5.11345	1.4249e-05	4.13336e-05	2.44977
RLF	0.62301	8.28919	5.11059	1.43677e-05	4.16214e-05	2.44155
NDN	-0.904234	9.42652	-5.10974	1.44037e-05	4.16876e-05	2.43907
STAM	0.754332	9.43496	5.10573	1.45726e-05	4.2124e-05	2.42753
HMGB2	0.896525	10.9806	5.10561	1.45776e-05	4.2124e-05	2.42719
NUP153	0.600297	10.4939	5.10476	1.46137e-05	4.22187e-05	2.42475
SNHG3	0.61053	5.76114	5.09689	1.49522e-05	4.31284e-05	2.40207
KIF1A	0.590539	5.37007	5.09616	1.49844e-05	4.31918e-05	2.39995
PDK3	0.646144	7.24523	5.09445	1.50591e-05	4.33974e-05	2.39502
CHODL	0.787716	7.23608	5.09412	1.50736e-05	4.34293e-05	2.39407
APOBEC3B	2.00731	8.23835	5.07579	1.58992e-05	4.56225e-05	2.34129
NCF1C	0.837949	6.73511	5.07401	1.59821e-05	4.58191e-05	2.33614
UCHL3	1.03583	8.93886	5.07292	1.60326e-05	4.59537e-05	2.33302
IFNG	0.615214	6.93782	5.06823	1.62532e-05	4.65441e-05	2.31949
PRF1	0.715905	7.87867	5.06703	1.63097e-05	4.66848e-05	2.31606
SPAG5	0.618022	7.60912	5.06618	1.63502e-05	4.67798e-05	2.31361
B3GALNT1	0.614361	5.97369	5.0657	1.63732e-05	4.6827e-05	2.31222
PPRC1	0.619747	7.65253	5.05931	1.66802e-05	4.76492e-05	2.29383
CDCP1	1.07444	8.67569	5.05691	1.67972e-05	4.79619e-05	2.28692
NOX4	-0.922139	7.04273	-5.05543	1.68695e-05	4.8136e-05	2.28267
ANKRD27	0.850643	8.54946	5.05526	1.68779e-05	4.81491e-05	2.28218
NCK2	0.776806	9.47723	5.05082	1.70975e-05	4.87212e-05	2.26938
TM4SF1	1.17316	9.09615	5.03977	1.76562e-05	5.0201e-05	2.23757
WASF3	0.916998	8.07238	5.039	1.76955e-05	5.02905e-05	2.23537
RNASEH1	0.636551	8.85936	5.03651	1.78242e-05	5.06337e-05	2.2282
MCM9	0.640719	7.14871	5.03528	1.78883e-05	5.0793e-05	2.22465
TM7SF2	-0.683897	7.41858	-5.02979	1.8176e-05	5.15182e-05	2.20887
COPB2	0.596183	9.76415	5.029	1.8218e-05	5.15913e-05	2.20659
MTPAP	0.691759	7.77367	5.02813	1.82643e-05	5.1711e-05	2.20407
C1R	0.783705	10.2491	5.01764	1.88301e-05	5.31711e-05	2.1739
MOCOS	1.65794	8.11218	5.00546	1.95087e-05	5.49294e-05	2.13888
RALA	0.865408	8.65192	5.00455	1.95608e-05	5.50631e-05	2.13625
RGS5	-0.884756	8.25639	-5.00081	1.97746e-05	5.55799e-05	2.1255
CTSB	0.647782	10.9184	4.99523	2.0098e-05	5.64391e-05	2.10946
CPA4	0.774082	7.97966	4.98961	2.0429e-05	5.72928e-05	2.09331
PPIF	0.996685	9.0733	4.98461	2.07283e-05	5.80208e-05	2.07893
SR140	0.691082	8.23113	4.98459	2.07295e-05	5.80208e-05	2.07887
POU3F2	0.696796	5.66575	4.97769	2.11494e-05	5.90793e-05	2.05904
LDB2	-0.867114	7.26998	-4.96888	2.16981e-05	6.04795e-05	2.03372
TSPO	0.827197	10.3457	4.9685	2.1722e-05	6.05331e-05	2.03263
SLC19A2	-1.23666	8.45957	-4.9673	2.17978e-05	6.0731e-05	2.02919
RGS1	0.71937	6.604	4.96427	2.19903e-05	6.11738e-05	2.0205
RRP7A	0.676705	7.58121	4.95698	2.24614e-05	6.23076e-05	1.99955
IGFBP4	-0.795628	8.7463	-4.95666	2.24826e-05	6.23257e-05	1.99862
ESRP1	0.805704	9.17094	4.95179	2.28025e-05	6.31439e-05	1.98465
AKR1B1	0.670825	10.3549	4.94758	2.30833e-05	6.38245e-05	1.97256
CBFA2T3	-0.795988	6.8625	-4.94309	2.33869e-05	6.45797e-05	1.95965
PLA2G4A	1.82465	5.55175	4.94133	2.35068e-05	6.48827e-05	1.95459
BCAS1	-0.592995	6.577	-4.93926	2.36485e-05	6.52174e-05	1.94866
PTCD3	0.597369	8.99177	4.93472	2.39621e-05	6.60109e-05	1.93564
TACC3	0.687314	7.19583	4.93308	2.40767e-05	6.63124e-05	1.93092
PIM1	0.722349	7.69293	4.93117	2.42109e-05	6.66244e-05	1.92543
CD86	0.684696	7.57247	4.92053	2.49708e-05	6.85232e-05	1.8949
LAMB2	-0.851547	8.89588	-4.91695	2.5232e-05	6.91953e-05	1.88462
ZNF593	0.805274	7.9854	4.91603	2.52994e-05	6.93504e-05	1.88198
ECT2	1.1894	8.72928	4.91479	2.53903e-05	6.95547e-05	1.87844
LCP1	0.597549	9.22855	4.90217	2.63385e-05	7.18742e-05	1.84223
BOP1	0.622368	6.7882	4.90197	2.63535e-05	7.18999e-05	1.84166
GTF2E2	0.587572	9.11472	4.89393	2.69758e-05	7.35033e-05	1.81861
DNM1L	0.825181	8.71235	4.89295	2.70534e-05	7.3699e-05	1.81577
PNPLA4	-0.643689	8.0889	-4.88939	2.73342e-05	7.44036e-05	1.80558
PDE4B	0.690679	6.85187	4.88563	2.7634e-05	7.51683e-05	1.7948
EPHB3	0.623827	8.50846	4.88221	2.79096e-05	7.58372e-05	1.785
TMEM135	-0.924385	7.88395	-4.88193	2.79326e-05	7.58833e-05	1.78419
ZFAND1	0.870451	9.42485	4.87802	2.82515e-05	7.66516e-05	1.77298
GPR125	0.646795	8.04282	4.8755	2.84591e-05	7.71822e-05	1.76575
PAX6	0.707884	6.86822	4.87261	2.86986e-05	7.77985e-05	1.75748
DYNC1I1	0.813747	7.62784	4.86957	2.89525e-05	7.84201e-05	1.74878
UCK2	0.820366	8.67483	4.86707	2.91641e-05	7.88592e-05	1.7416
FPR3	0.681264	7.36208	4.86288	2.95205e-05	7.97386e-05	1.7296
RASL12	0.813867	7.55548	4.86015	2.9755e-05	8.03379e-05	1.72179
GPD1L	-0.632425	9.53782	-4.85753	2.99825e-05	8.08837e-05	1.71427
IL17RB	0.891882	8.31601	4.85561	3.01498e-05	8.13007e-05	1.70878
NMU	1.40455	6.58312	4.85524	3.01826e-05	8.13719e-05	1.70771
SNRPD2	0.778156	10.1503	4.8492	3.07161e-05	8.27227e-05	1.69041
NCF2	1.07429	9.23179	4.84373	3.12075e-05	8.39138e-05	1.67475
HRSP12	0.714064	8.36642	4.8424	3.13274e-05	8.41379e-05	1.67096
KRT6A	2.62872	6.50082	4.83792	3.17372e-05	8.52028e-05	1.65814
MTCP1NB	0.670376	8.50926	4.82944	3.25276e-05	8.70497e-05	1.63386
LAMP3	1.55115	8.69859	4.82685	3.27733e-05	8.76337e-05	1.62644
TRIL	-0.75274	7.68911	-4.82272	3.31685e-05	8.85975e-05	1.61461
PGM1	0.653884	11.2053	4.82069	3.33638e-05	8.90819e-05	1.60882
CHUK	0.634694	7.44397	4.8188	3.35473e-05	8.94781e-05	1.60341
HPRT1	-0.586787	8.87105	-4.81305	3.41109e-05	9.07914e-05	1.58697
MYLIP	-0.697612	8.4877	-4.81187	3.42283e-05	9.10849e-05	1.58358
SMC3	0.680463	8.36624	4.79396	3.60518e-05	9.55585e-05	1.53238
ME1	0.926651	6.65519	4.79251	3.62037e-05	9.59015e-05	1.52823
TESK1	0.621536	7.59432	4.78925	3.65472e-05	9.67512e-05	1.51892
OPTN	0.783858	9.60349	4.78817	3.66627e-05	9.70368e-05	1.51581
DCLK1	-1.01957	6.89195	-4.78761	3.67215e-05	9.71481e-05	1.51423
PTPRK	0.849116	10.7945	4.78755	3.67277e-05	9.71481e-05	1.51406
LDOC1	0.694246	9.6539	4.78077	3.74567e-05	9.89123e-05	1.49468
REEP5	-0.656411	10.204	-4.77949	3.75963e-05	9.92399e-05	1.49101
LY6D	1.55115	6.55604	4.77142	3.84857e-05	0.000101357	1.46795
MTERFD1	0.84187	8.96273	4.75699	4.01276e-05	0.00010542	1.42676
CR2	0.642239	5.51222	4.75692	4.01362e-05	0.000105421	1.42655
MYO5C	-1.04048	10.2487	-4.75541	4.03116e-05	0.000105816	1.42225
CLDN4	0.871354	8.25471	4.749	4.10677e-05	0.000107536	1.40394
ANKRD5	-0.625062	6.07559	-4.74899	4.10683e-05	0.000107536	1.40392
TMEM97	0.64091	9.1064	4.74665	4.13473e-05	0.000108178	1.39725
FAIM	0.691235	7.07849	4.74635	4.13832e-05	0.00010825	1.39639
NCF4	0.625426	7.2486	4.74398	4.16688e-05	0.000108952	1.38961
APOLD1	0.666229	8.01925	4.74336	4.17431e-05	0.000109102	1.38786
PDZK1IP1	1.59178	8.02628	4.74067	4.20694e-05	0.000109887	1.38018
MCM7	0.705189	9.03991	4.73921	4.22479e-05	0.000110286	1.37601
KIAA0182	-0.709887	8.31016	-4.73911	4.226e-05	0.000110295	1.37573
KRT5	2.01	9.65836	4.72926	4.34825e-05	0.000113184	1.34762
BBOX1	1.80321	7.10877	4.72799	4.36428e-05	0.000113532	1.344
NUAK1	-0.775978	8.86908	-4.71521	4.52864e-05	0.000117424	1.30757
DUSP4	-1.18447	6.58734	-4.71511	4.52998e-05	0.000117435	1.30728
CCND1	-1.36074	8.44993	-4.71391	4.54573e-05	0.000117762	1.30386
PTPLB	0.802322	9.86627	4.70895	4.61143e-05	0.00011928	1.28972
CD163	0.92985	8.55553	4.70779	4.627e-05	0.000119658	1.2864
KHDRBS3	1.00682	7.47148	4.70412	4.67641e-05	0.000120838	1.27594
FXYD5	0.758022	9.64229	4.70241	4.69959e-05	0.000121314	1.27107
MFGE8	0.687705	8.37015	4.70064	4.72369e-05	0.000121788	1.26603
GINS1	1.11942	9.13547	4.68356	4.96282e-05	0.000127541	1.21739
SPON1	-0.876482	7.55389	-4.68196	4.98578e-05	0.000128054	1.21284
NBN	0.645519	8.47254	4.67394	5.10279e-05	0.000130822	1.19
ECM2	-1.10883	8.7066	-4.67083	5.14886e-05	0.000131791	1.18115
MAP3K8	0.71411	5.10679	4.66993	5.16223e-05	0.00013208	1.17859
MT1H	0.759545	11.1953	4.66936	5.17087e-05	0.000132248	1.17695
CADPS2	-1.18498	8.79749	-4.66565	5.22659e-05	0.000133593	1.16639
HSPB1	-1.20421	11.2226	-4.66546	5.22937e-05	0.000133637	1.16587
XIST	-1.00119	9.34698	-4.66515	5.23414e-05	0.000133732	1.16497
TMEM30B	-1.00233	8.02639	-4.66321	5.26346e-05	0.000134374	1.15947
VSIG4	0.861734	9.01616	4.65725	5.3549e-05	0.000136435	1.14252
TRPV2	0.659308	7.43312	4.65438	5.39959e-05	0.000137409	1.13434
ALDH3B2	-0.788183	6.6179	-4.65342	5.41454e-05	0.000137734	1.13162
NR2F1	-0.92305	6.57367	-4.65216	5.43429e-05	0.000138182	1.12803
CLSTN2	-0.627259	6.84234	-4.64517	5.54513e-05	0.000140663	1.10816
ACYP1	0.761841	7.35074	4.64259	5.58666e-05	0.000141661	1.10081
TMEM168	0.605738	9.38665	4.63801	5.66104e-05	0.000143404	1.08779
DHTKD1	0.70615	8.36677	4.63673	5.682e-05	0.000143878	1.08416
IQCB1	0.655297	8.81557	4.63555	5.70137e-05	0.00014434	1.08081
IL7R	0.922616	8.03243	4.63042	5.78649e-05	0.000146378	1.06622
NUDT15	0.803885	7.2116	4.62836	5.82092e-05	0.00014722	1.06039
MYB	-0.728968	6.62789	-4.62775	5.83119e-05	0.000147392	1.05865
LRRC16A	0.602947	7.47863	4.6268	5.84723e-05	0.00014771	1.05595
MRPL9	0.770405	9.97325	4.62224	5.92469e-05	0.000149548	1.043
IDH3A	0.601481	8.28001	4.62129	5.9409e-05	0.000149868	1.04031
AURKA	0.931068	8.12337	4.62054	5.95383e-05	0.000150087	1.03817
PCOLCE2	1.92778	5.90772	4.61869	5.98571e-05	0.00015076	1.03292
LCN2	1.65747	7.70981	4.61143	6.11252e-05	0.000153469	1.01229
VBP1	0.642948	10.7117	4.61067	6.12595e-05	0.000153776	1.01013
CCDC59	0.685079	7.79176	4.60992	6.13915e-05	0.000154077	1.00802
SIGIRR	-0.655402	6.80636	-4.60861	6.16247e-05	0.000154601	1.00429
SLC13A4	0.599536	6.74008	4.60702	6.19084e-05	0.000155191	0.999769
M6PR	0.662338	9.49157	4.60664	6.19755e-05	0.000155328	0.998703
C6orf211	-1.20107	9.22114	-4.60489	6.22885e-05	0.000156082	0.993747
PTHLH	-0.775192	5.41848	-4.6023	6.27564e-05	0.000157131	0.986386
CRABP1	1.53163	7.20563	4.60031	6.31179e-05	0.000157881	0.980737
YAP1	0.932052	7.98803	4.59577	6.39492e-05	0.000159648	0.967867
KCNE4	-1.59402	6.44565	-4.59399	6.42789e-05	0.000160439	0.962808
BNIP3	0.70168	9.11597	4.58376	6.62032e-05	0.000164662	0.933799
SERPINB2	1.59238	6.6277	4.58291	6.63652e-05	0.000164943	0.931397
USP13	0.711155	9.26174	4.57848	6.72191e-05	0.000166929	0.918824
CEP57	0.662875	7.31957	4.57476	6.79448e-05	0.000168665	0.908267
APOL6	0.801894	9.1797	4.5744	6.80147e-05	0.000168806	0.907255
RET	-0.767662	7.67339	-4.5738	6.81325e-05	0.000169032	0.905554
CAPN6	0.928147	6.07933	4.5622	7.04492e-05	0.000174271	0.87268
MAGEF1	0.61355	9.2485	4.56206	7.0477e-05	0.000174306	0.872292
CDH11	-0.935941	9.18608	-4.5577	7.13671e-05	0.000176234	0.859955
PROM1	2.35527	8.52384	4.55496	7.19343e-05	0.000177532	0.852174
ATP1A1	0.622082	10.436	4.54096	7.48928e-05	0.000184024	0.812561
SLC6A14	2.49467	6.31594	4.53846	7.54361e-05	0.00018517	0.805459
SMURF2	0.72396	8.53704	4.53557	7.60655e-05	0.000186561	0.797293
RRAGD	0.987582	7.89427	4.53111	7.70493e-05	0.000188631	0.784666
AGTR1	-1.00972	6.53425	-4.53109	7.70528e-05	0.000188631	0.784621
CTSL1	0.795277	11.3309	4.52643	7.80928e-05	0.000190993	0.77145
C13orf18	0.748406	7.30173	4.52006	7.95381e-05	0.000194193	0.753433
VAV3	-1.39238	8.87651	-4.51953	7.96603e-05	0.000194454	0.751924
CORO1A	0.827633	8.38779	4.51747	8.01341e-05	0.000195536	0.746099
OCA2	0.609997	8.22088	4.51717	8.02034e-05	0.000195667	0.74525
IFT57	0.725907	8.55213	4.50837	8.22593e-05	0.000200376	0.720388
MED21	0.590758	7.92105	4.50735	8.25022e-05	0.000200853	0.717492
SYT17	-0.768079	7.50836	-4.50335	8.34569e-05	0.000202868	0.706191
HMGN3	0.739573	11.0375	4.50192	8.38007e-05	0.000203552	0.702154
FLRT3	-1.29152	5.89228	-4.50149	8.39028e-05	0.000203718	0.700958
CKAP2	0.875491	8.39495	4.49454	8.55983e-05	0.000207479	0.681311
MAN2B1	0.643525	9.2565	4.49335	8.58914e-05	0.000208032	0.677954
UQCRFS1	0.810765	11.5292	4.48705	8.74621e-05	0.000211555	0.66016
GSTT2	-0.942376	6.86412	-4.4866	8.75736e-05	0.000211784	0.658909
NUPL1	0.636109	7.92333	4.48212	8.87094e-05	0.000214368	0.646256
MUC16	1.3931	6.81565	4.47835	8.96759e-05	0.000216471	0.635618
UBE2C	0.812829	10.0836	4.47762	8.98631e-05	0.000216828	0.63357
TAF1A	0.734622	6.26841	4.47058	9.17015e-05	0.000220971	0.613691
SF3A3	0.663551	8.34238	4.46863	9.22166e-05	0.000222002	0.608192
FABP7	2.23682	7.12112	4.46606	9.28997e-05	0.000223394	0.600948
PIP	-2.09802	9.14931	-4.46564	9.3011e-05	0.000223619	0.599773
PLAUR	0.593038	8.58195	4.46249	9.38554e-05	0.000225394	0.590902
KIAA0125	0.675575	6.67181	4.45535	9.58018e-05	0.000229636	0.570757
MAP7	0.700642	8.12456	4.45513	9.58611e-05	0.000229735	0.57015
CXCL6	1.81807	5.49407	4.45281	9.65034e-05	0.000231057	0.563597
C1orf38	0.755	7.35479	4.44948	9.74284e-05	0.000233076	0.554236
APOD	-1.58973	9.46775	-4.44945	9.74377e-05	0.000233076	0.554142
TMSB15A	1.49959	8.23481	4.43914	0.000100366	0.000239585	0.525093
CLDN1	0.841763	5.50892	4.42338	0.000105007	0.000249403	0.480748
CCL8	1.72578	9.01491	4.41877	0.000106405	0.000252441	0.467776
C10orf81	1.02224	5.36297	4.41701	0.000106943	0.000253671	0.462828
C16orf45	-0.821966	7.07436	-4.41552	0.000107401	0.000254569	0.458634
CLGN	-1.14371	5.49918	-4.41543	0.00010743	0.000254589	0.458374
RAD21	0.701145	9.91667	4.41327	0.000108097	0.000256029	0.452297
TAF1D	0.887768	8.2595	4.4039	0.00011104	0.000262474	0.425959
EEF1E1	0.637302	6.61306	4.4027	0.000111421	0.000263071	0.422599
MRPL4	0.710946	8.01645	4.39641	0.000113449	0.000267452	0.404919
RPRD1A	0.652155	8.31905	4.39427	0.000114146	0.000268907	0.39891
POF1B	-0.707224	6.06137	-4.39372	0.000114326	0.000269132	0.397365
DOK5	0.701261	8.4258	4.39336	0.000114444	0.000269359	0.396357
TCERG1	0.621004	8.77906	4.39288	0.000114603	0.000269684	0.394994
CSPG4	1.37436	7.03316	4.39192	0.000114918	0.000270334	0.392306
CCNB1IP1	0.691178	8.83767	4.39191	0.000114921	0.000270334	0.392275
COX6A1	0.635504	11.538	4.39088	0.000115262	0.000271085	0.389374
NOP2	0.837856	9.59649	4.3895	0.000115718	0.000271956	0.385505
CAP2	-0.797124	8.02122	-4.38603	0.000116872	0.000274214	0.375775
TFB2M	0.628063	9.19141	4.38277	0.000117969	0.000276178	0.366619
C10orf2	0.609896	8.42749	4.37899	0.000119253	0.000278876	0.356011
DTL	1.16166	8.96802	4.37832	0.000119483	0.000279363	0.354121
ADCK3	0.619872	9.01682	4.3675	0.000123242	0.000287415	0.323761
EXOSC8	0.685473	7.66516	4.36735	0.000123296	0.000287434	0.323338
PTX3	2.21243	5.95032	4.36568	0.000123886	0.000288601	0.318654
COMP	-1.73877	8.31146	-4.36502	0.000124119	0.00028909	0.316815
BMI1	-0.611395	10.1789	-4.36135	0.000125429	0.00029198	0.30653
IARS	0.597572	10.5651	4.3538	0.000128169	0.000297762	0.285353
DDX47	0.74016	10.9371	4.34649	0.000130879	0.000303669	0.264861
RAB40B	0.616655	7.59516	4.34395	0.000131832	0.00030577	0.257751
GYG2	0.683395	6.84295	4.3401	0.000133291	0.000308986	0.246972
STOML2	0.753843	9.03656	4.33772	0.000134202	0.000310871	0.240301
TCEA2	-0.624105	7.3799	-4.3374	0.000134323	0.000311075	0.23942
SEMA4D	0.644059	8.12366	4.33386	0.000135691	0.000313751	0.229493
CAMK2N1	-1.33492	10.0308	-4.33159	0.000136574	0.000315506	0.223144
COTL1	1.1147	9.13659	4.33041	0.000137034	0.00031634	0.219847
RASA1	-0.633945	9.40246	-4.32845	0.000137806	0.000318064	0.21435
NBL1	-0.648396	10.2512	-4.32071	0.000140885	0.000324314	0.192711
GATA6	1.37754	5.85216	4.31937	0.000141428	0.000325363	0.188948
CCNG2	-0.741779	8.6646	-4.31436	0.000143464	0.000329571	0.174956
SLC2A6	0.59486	6.33281	4.30996	0.00014528	0.000332928	0.16264
KIN	0.765952	8.17	4.30909	0.000145641	0.000333551	0.16021
KATNA1	0.631646	8.64342	4.30321	0.000148106	0.000338832	0.143781
C1QB	1.05404	9.85576	4.30176	0.000148719	0.000340112	0.13974
TMEM90B	-0.756351	7.82557	-4.29714	0.000150695	0.0003442	0.126819
LPHN2	1.0103	7.01853	4.29275	0.000152597	0.000348044	0.114549
HOXC6	-0.630179	9.49377	-4.29022	0.000153701	0.000350186	0.107493
TSPAN1	-0.928546	8.64001	-4.28573	0.000155683	0.000354386	0.0949547
CLIC2	0.710629	6.99057	4.28169	0.000157487	0.000358172	0.0836841
TTC33	0.652029	6.38365	4.28097	0.00015781	0.000358779	0.0816785
PCDH8	0.981033	4.65965	4.28051	0.000158016	0.00035912	0.0803994
COL9A3	1.41302	6.92297	4.2713	0.000162221	0.000367302	0.0547075
PSMA7	0.606084	9.61612	4.26925	0.000163174	0.000369132	0.0489774
SLC2A10	-1.5203	9.55464	-4.2642	0.000165539	0.000373952	0.0349018
PADI2	1.04722	9.43286	4.26124	0.000166938	0.000376578	0.0266733
RECQL	0.782842	7.79569	4.26089	0.000167105	0.00037682	0.025697
C1RL	0.793394	6.65804	4.25976	0.000167645	0.000377838	0.0225402
USP36	0.67124	5.89169	4.25704	0.000168949	0.000380642	0.014965
CXCL12	-0.775358	10.0603	-4.25667	0.00016913	0.000380982	0.0139176
EPHB6	0.633573	6.67272	4.25205	0.000171368	0.000385479	0.00106145
TDO2	2.03018	7.41491	4.24339	0.000175649	0.000394345	-0.0230676
KPNA2	0.744305	11.1281	4.23798	0.000178375	0.000399901	-0.03812
ZNF83	-0.726238	6.58015	-4.23784	0.000178444	0.000399987	-0.0385016
TPRKB	0.675462	8.51383	4.23558	0.000179596	0.000402355	-0.0447882
TOMM20	0.6854	10.1645	4.23068	0.000182119	0.000407435	-0.058426
ZWILCH	0.644563	7.59899	4.2244	0.000185402	0.000414271	-0.0758886
ZFPM2	-1.11548	6.72229	-4.22223	0.000186549	0.000416323	-0.0819152
DCN	-0.87785	11.4387	-4.21837	0.000188611	0.00042063	-0.0926565
PIK3CA	0.942063	7.41723	4.21688	0.000189411	0.00042212	-0.0967965
PRSS8	-0.741058	8.77572	-4.2127	0.000191672	0.000426785	-0.108389
CHST15	-0.730109	10.1697	-4.21192	0.000192102	0.000427668	-0.110578
KLF10	0.656037	9.46253	4.20383	0.000196567	0.000436693	-0.133026
UBA1	0.695381	9.39191	4.19614	0.000200913	0.000445928	-0.154392
ALCAM	-1.11944	9.5825	-4.1914	0.000203636	0.000451219	-0.16754
FAM179B	-0.651134	8.19342	-4.19071	0.000204033	0.000452021	-0.169443
WISP3	0.77318	5.84382	4.18943	0.00020478	0.000453258	-0.17301
CITED2	0.627585	6.00487	4.18939	0.000204803	0.000453258	-0.173119
NKG7	1.03748	6.90097	4.18106	0.000209702	0.000463052	-0.196208
MIF	0.631337	11.8113	4.17391	0.000214001	0.000470927	-0.216021
HECA	0.635262	9.60084	4.1739	0.000214007	0.000470927	-0.21605
CARS2	0.681614	9.68877	4.17022	0.000216252	0.000475373	-0.226236
GZMH	0.62806	7.77965	4.16998	0.0002164	0.000475618	-0.226907
ADAMDEC1	1.82812	9.02623	4.16038	0.000222373	0.000487905	-0.253487
REPS2	-0.671134	7.24152	-4.15238	0.000227475	0.000497727	-0.275623
GNAZ	0.63728	7.49474	4.1489	0.00022973	0.000502491	-0.285253
RPA1	0.639733	9.69876	4.14665	0.000231201	0.000505361	-0.291481
WDR67	0.82543	7.03971	4.14296	0.000233629	0.000509949	-0.301673
CTSS	1.08952	8.45279	4.14292	0.00023366	0.000509949	-0.301803
ITK	0.826641	6.70237	4.14117	0.000234821	0.000512219	-0.306638
COL4A1	0.612432	10.0516	4.14051	0.00023526	0.000512915	-0.308463
MT1F	0.604696	10.4485	4.13256	0.000240612	0.000523241	-0.33041
AKAP12	-0.675999	8.58843	-4.13058	0.000241967	0.00052565	-0.335888
SFN	0.862225	10.6313	4.12806	0.0002437	0.000529324	-0.342847
CRYAB	1.39716	7.95545	4.12742	0.000244146	0.000530112	-0.344632
PDZK1	-2.12153	6.05055	-4.12396	0.000246544	0.000535137	-0.354167
CCL4	0.704713	8.75064	4.12257	0.00024752	0.0005369	-0.358021
CYB5R2	0.968913	7.77872	4.11627	0.000251969	0.00054552	-0.375395
KIF11	1.06194	7.97427	4.11519	0.000252739	0.000547001	-0.378369
NRTN	1.31703	5.07687	4.11312	0.000254223	0.000550119	-0.384079
SLC24A3	-0.757753	8.5438	-4.10889	0.000257288	0.000556184	-0.395763
ADAMTS1	0.954301	8.29885	4.10572	0.000259599	0.000560896	-0.404484
CPB1	-1.36188	7.5974	-4.09824	0.000265151	0.000571825	-0.425113
MED17	0.587712	8.87584	4.09493	0.000267639	0.000576802	-0.434219
FCER1G	0.779198	9.10566	4.09419	0.0002682	0.000577914	-0.436261
SERPINB6	-0.783073	9.10996	-4.09072	0.000270846	0.000582925	-0.44583
TTC35	0.750768	9.17746	4.08744	0.000273368	0.000587956	-0.454864
CBS	0.857556	7.61946	4.08628	0.000274262	0.000589679	-0.458043
HIST1H2BD	-0.720881	8.96278	-4.08357	0.000276372	0.000593639	-0.465512
SLC1A1	-1.35893	7.19812	-4.08095	0.000278426	0.000597724	-0.472728
RRM2	1.12657	10.0609	4.07824	0.00028056	0.0006019	-0.480168
PRMT3	0.650241	7.17815	4.07628	0.000282117	0.000604733	-0.485562
ACSL4	0.969064	5.8794	4.07614	0.000282232	0.000604879	-0.485961
GNLY	0.812612	7.01654	4.07546	0.000282775	0.000605748	-0.487833
ATAD2	0.729334	7.15043	4.07545	0.00028278	0.000605748	-0.487851
ADIPOQ	-1.88035	6.4179	-4.07321	0.000284579	0.000609192	-0.49403
STAT1	0.587151	10.4481	4.07017	0.000287032	0.000613926	-0.50239
ERGIC2	0.759553	9.16189	4.06872	0.000288208	0.000616339	-0.506375
TNFSF4	-0.792816	7.95348	-4.06697	0.000289633	0.000618971	-0.511179
TKT	0.754589	8.15805	4.04968	0.000304105	0.000647728	-0.558672
ASS1	1.31568	9.81787	4.04185	0.000310888	0.000661292	-0.580153
TOX3	-1.88602	6.71939	-4.03889	0.000313498	0.000666249	-0.588293
ASPN	-1.6729	10.6083	-4.03885	0.000313532	0.000666249	-0.588398
TMEM45A	1.27083	10.5554	4.03682	0.000315325	0.000669836	-0.59395
LSAMP	0.614886	6.57303	4.03492	0.000317024	0.000673221	-0.599181
MSLN	1.58043	5.21557	4.03464	0.000317267	0.000673625	-0.599928
CXCR4	0.695321	10.162	4.03213	0.000319526	0.000678082	-0.606833
TPBG	-0.851235	10.6698	-4.01908	0.000331482	0.000701354	-0.64259
PJA2	-0.601824	9.05404	-4.01623	0.000334147	0.00070629	-0.650382
TNFAIP3	0.886595	9.05542	4.01468	0.000335605	0.000709019	-0.654618
CD83	0.61947	9.59701	4.01176	0.000338375	0.000714398	-0.662617
PBX1	-0.673817	9.16159	-4.0048	0.000345062	0.000727551	-0.681657
E2F5	0.766154	7.67371	4.0038	0.000346034	0.000729359	-0.684392
MXRA8	-0.596947	10.0809	-3.99721	0.000352507	0.000741655	-0.702422
RFC5	0.585526	6.92215	3.98799	0.000361758	0.000759614	-0.727617
KRT81	1.75785	8.97302	3.98611	0.000363675	0.000763515	-0.732758
CEACAM6	-2.57476	8.72586	-3.97336	0.000376923	0.000789118	-0.767547
IL20RA	-0.709454	6.12162	-3.95787	0.00039366	0.000821327	-0.809778
RND3	0.834269	10.2251	3.95056	0.000401811	0.000837237	-0.829693
SAV1	0.761316	8.1796	3.94829	0.000404377	0.000842446	-0.835878
SMS	0.725489	9.71872	3.94193	0.000411639	0.000856316	-0.853171
ARMC1	0.757869	8.58321	3.94047	0.000413329	0.000859551	-0.857151
ITPR2	0.632346	6.79747	3.93808	0.000416103	0.000864334	-0.863649
CALML5	1.87892	7.07703	3.93623	0.000418264	0.000868256	-0.86868
CRNKL1	-0.654097	9.21256	-3.93308	0.000421968	0.000875092	-0.877245
KLF11	0.606415	8.16401	3.92951	0.000426207	0.000883165	-0.886954
SERPINB3	1.07357	5.95254	3.92189	0.000435398	0.00090029	-0.907671
CSF2RB	1.14303	8.69927	3.92183	0.000435461	0.00090029	-0.907813
ECHDC3	0.728101	8.31787	3.92156	0.000435791	0.000900681	-0.908547
TMEM48	0.918988	6.2253	3.91606	0.000442547	0.000913165	-0.923485
UPF2	0.597759	9.07936	3.91508	0.00044376	0.000915077	-0.926143
SEL1L3	0.922535	8.77402	3.91433	0.000444697	0.00091686	-0.92819
C7orf68	0.649187	9.98697	3.91357	0.000445643	0.000918662	-0.930254
FUCA1	0.635218	11.0895	3.90826	0.000452304	0.00093164	-0.944656
LOC388796	0.873558	8.33687	3.90646	0.00045459	0.000935831	-0.94955
EMG1	0.770778	10.3824	3.90261	0.000459506	0.000945558	-0.95999
SCPEP1	0.625631	10.7712	3.89629	0.000467691	0.000961004	-0.977124
C5orf30	-0.779293	8.2874	-3.89086	0.000474825	0.000974407	-0.991814
C1orf106	1.19167	9.31747	3.88607	0.000481224	0.000985793	-1.0048
CPA3	-1.04534	8.99966	-3.8774	0.000493004	0.00100734	-1.02826
LMCD1	-0.688393	9.42476	-3.87436	0.000497197	0.00101509	-1.03648
LAMB3	1.26089	7.92456	3.87369	0.000498134	0.00101684	-1.0383
RAI14	0.623636	9.38438	3.87329	0.000498686	0.0010178	-1.03938
CALCB	0.84624	5.52025	3.8701	0.000503134	0.00102655	-1.04799
NNT	0.677194	7.06386	3.85878	0.000519257	0.00105742	-1.07858
CREB3L2	0.755345	10.0365	3.85766	0.000520886	0.00106057	-1.08161
MUC1	-1.18175	9.16955	-3.85694	0.000521925	0.00106243	-1.08354
KCTD14	0.737495	7.1805	3.85288	0.000527859	0.0010734	-1.0945
MT1X	0.680787	10.765	3.85168	0.000529633	0.00107649	-1.09776
DEF8	0.597919	7.9029	3.84762	0.000535658	0.00108752	-1.10872
C14orf132	-0.801561	8.65655	-3.84687	0.00053677	0.0010896	-1.11073
DLX5	0.603791	6.06608	3.84607	0.000537973	0.00109187	-1.1129
SNX10	0.84735	8.81414	3.84342	0.000541948	0.00109889	-1.12004
STK38L	0.958629	8.77685	3.84187	0.000544291	0.00110312	-1.12422
EXOSC4	0.714922	8.95401	3.84008	0.000547002	0.00110826	-1.12903
NAA15	0.604891	8.51718	3.83277	0.000558243	0.00112839	-1.14874
STON1	0.61059	7.55729	3.82817	0.000565426	0.00114141	-1.16113
SLC2A3	0.653069	7.04471	3.82491	0.000570572	0.00115066	-1.16991
VSNL1	0.947607	7.34866	3.82092	0.000576937	0.00116244	-1.18065
MCCC2	-0.60584	9.24142	-3.813	0.000589767	0.00118754	-1.20195
SNX16	0.59504	6.13189	3.81279	0.000590116	0.00118806	-1.20253
AZGP1	-1.70836	8.94405	-3.80912	0.00059616	0.00119947	-1.21239
PMAIP1	0.881284	6.66328	3.80559	0.000602015	0.00121043	-1.22186
EPB41L3	0.727116	7.44115	3.80375	0.000605095	0.00121572	-1.2268
LOXL1	-0.726218	8.39989	-3.8025	0.000607206	0.00121919	-1.23017
S100A8	1.53312	7.21395	3.80039	0.000610762	0.00122518	-1.23582
SOX11	0.897708	6.71225	3.79932	0.000612577	0.00122843	-1.2387
HSD17B6	-0.645341	6.54398	-3.79332	0.000622866	0.00124632	-1.25482
OSTM1	0.635062	8.18869	3.79099	0.000626907	0.00125381	-1.26108
CBR3	0.673818	8.82268	3.77622	0.000653083	0.0013031	-1.30066
JAG1	0.621225	7.80375	3.77225	0.000660299	0.00131647	-1.31129
IL32	0.687727	7.36046	3.76705	0.000669876	0.00133452	-1.32522
TPD52L1	1.02092	9.01175	3.76591	0.000671995	0.00133832	-1.32828
DKK1	1.41522	6.38458	3.76345	0.000676581	0.00134704	-1.33486
ITGA6	0.641991	8.75583	3.76012	0.000682839	0.00135865	-1.34376
AIM2	0.977917	8.4052	3.75941	0.000684183	0.00136089	-1.34566
SFRP1	1.4702	7.97824	3.75596	0.000690735	0.00137174	-1.35488
ZWINT	0.761375	10.2973	3.75178	0.000698772	0.00138538	-1.36606
SLC7A5	0.965925	9.45392	3.74863	0.000704882	0.0013964	-1.37448
CDKN2C	0.680945	7.93478	3.746	0.000710013	0.00140526	-1.38149
FBN1	-0.886284	10.1407	-3.73129	0.000739451	0.0014599	-1.42076
FCGR2A	0.715274	7.70091	3.72939	0.000743334	0.00146656	-1.42582
PCP4	0.884675	5.88708	3.72917	0.000743786	0.00146709	-1.4264
ACTR3B	1.19561	7.27294	3.72861	0.000744929	0.00146912	-1.42789
RPP40	0.684554	8.7873	3.72848	0.000745197	0.00146942	-1.42824
CD52	0.921353	8.03587	3.72769	0.000746832	0.00147219	-1.43035
TSPAN6	0.823731	9.24998	3.71546	0.00077245	0.0015187	-1.46294
TRIP13	1.09892	9.13188	3.71098	0.000782043	0.00153661	-1.47486
CMAS	1.08387	7.56879	3.70053	0.000804872	0.0015754	-1.50264
EIF2C2	0.821398	8.79638	3.6999	0.000806276	0.00157766	-1.50433
FAM164A	-0.629565	7.83341	-3.69825	0.000809948	0.00158436	-1.50871
FBXL14	0.813155	8.90248	3.69766	0.000811266	0.00158645	-1.51028
PTP4A1	0.605222	8.30076	3.69703	0.000812664	0.00158846	-1.51194
SELE	1.29804	5.90963	3.69561	0.00081584	0.00159393	-1.51571
RTP4	0.860411	8.38538	3.69368	0.000820189	0.00160218	-1.52084
LGMN	0.610756	10.0126	3.68889	0.000831064	0.0016197	-1.53356
SLMO2	0.78793	8.71376	3.68613	0.000837408	0.00163107	-1.5409
PLEKHB1	1.12987	7.25696	3.68552	0.000838804	0.00163354	-1.5425
COL6A3	-0.591963	12.5104	-3.6846	0.000840937	0.00163745	-1.54495
TCEAL1	-0.615202	9.26345	-3.68086	0.000849622	0.00165309	-1.55487
PTPRZ1	1.34397	5.12161	3.66984	0.000875739	0.00170054	-1.58408
GPI	0.701864	10.5502	3.66928	0.000877088	0.0017029	-1.58557
TOM1L1	-0.95928	8.09154	-3.66125	0.000896629	0.00173634	-1.60682
SCCPDH	-0.696643	8.96464	-3.65802	0.000904618	0.00174985	-1.61537
STK39	-0.778217	8.07132	-3.65799	0.000904701	0.00174985	-1.61546
HIST1H2AC	-0.884721	9.81516	-3.6539	0.000914893	0.00176661	-1.62627
RGS2	0.959777	9.27071	3.64921	0.000926753	0.00178789	-1.63868
ADRA2A	-0.780963	7.7791	-3.64812	0.000929521	0.00179296	-1.64156
FAT1	0.801646	10.2348	3.64348	0.000941403	0.00181451	-1.6538
NMI	0.750648	10.2856	3.64197	0.000945315	0.00182067	-1.6578
SERTAD2	0.649873	8.87225	3.63946	0.000951846	0.00183214	-1.66444
ZCCHC24	-0.653818	8.34315	-3.63633	0.000960024	0.00184649	-1.67268
CYP4B1	-1.33544	5.95836	-3.63571	0.000961671	0.0018491	-1.67433
HLTF	0.721536	9.69128	3.62822	0.000981577	0.00188283	-1.69408
ELF5	1.14336	7.60485	3.62613	0.000987218	0.00189308	-1.6996
LACTB2	0.760669	6.8646	3.62541	0.000989159	0.00189595	-1.70149
ZDHHC13	0.792903	8.15107	3.62342	0.000994568	0.00190546	-1.70674
NR2E1	0.972581	6.89407	3.6213	0.00100035	0.00191567	-1.71233
GBP1	1.41069	9.52975	3.62095	0.0010013	0.0019172	-1.71324
PTK6	-0.863255	6.10363	-3.61338	0.00102223	0.00195416	-1.73317
TCF7L2	0.58498	8.80091	3.61336	0.00102228	0.00195416	-1.73322
DAAM1	-0.715138	8.83114	-3.60992	0.00103194	0.00197025	-1.74227
NPL	0.798624	6.90669	3.60686	0.00104063	0.00198525	-1.75034
TAPBPL	0.927569	7.33457	3.59511	0.00107454	0.00204699	-1.78122
BIRC3	1.2262	6.10944	3.59443	0.00107653	0.00205048	-1.783
SPP1	1.58077	11.0755	3.59249	0.00108225	0.00206013	-1.7881
HPSE	0.87367	7.88007	3.59036	0.00108856	0.00207029	-1.79369
GSPT2	0.778078	8.1129	3.58852	0.00109402	0.00207913	-1.79851
CHD1	-0.602918	7.64767	-3.57538	0.00113391	0.00214885	-1.83297
DMXL1	-0.605085	7.56897	-3.57369	0.00113915	0.00215781	-1.8374
CTSO	-0.618117	9.66194	-3.57092	0.00114778	0.00217223	-1.84466
FAM60A	0.773207	10.1537	3.56889	0.00115414	0.00218265	-1.84998
MARK1	0.595029	6.55325	3.54676	0.00122573	0.00230709	-1.90784
DPM3	0.598529	9.13854	3.54116	0.00124451	0.00233899	-1.92246
C10orf57	-0.678264	6.32922	-3.53279	0.00127313	0.00238854	-1.9443
PODXL	0.802275	9.50508	3.52823	0.00128899	0.00241723	-1.9562
RRAS2	0.654054	7.40798	3.52675	0.00129417	0.00242516	-1.96005
MS4A4A	1.09558	8.82198	3.52516	0.00129975	0.00243456	-1.96418
UBE2W	0.585825	7.06194	3.52298	0.00130747	0.00244686	-1.96987
MB	-0.713238	8.83321	-3.52023	0.00131724	0.00246478	-1.97702
BTBD3	0.722208	9.10527	3.51815	0.00132469	0.00247691	-1.98244
EFNA4	0.689095	7.20074	3.5098	0.00135498	0.00252834	-2.00414
TUSC3	0.807095	8.29308	3.50354	0.00137817	0.00256673	-2.02043
ANO1	-1.14016	6.74331	-3.50101	0.00138762	0.0025832	-2.02699
PTGS2	0.912862	5.26241	3.49772	0.00140001	0.00260399	-2.03552
DACT1	-0.691409	7.27843	-3.49228	0.00142079	0.00263859	-2.04966
PRELP	0.642507	8.92405	3.48557	0.00144676	0.00268233	-2.06704
MRPS28	0.626579	8.27796	3.48108	0.00146443	0.00271116	-2.07868
MTFR1	0.722106	8.42796	3.46965	0.0015103	0.0027904	-2.10826
PSPH	0.919603	5.37901	3.46869	0.00151424	0.00279686	-2.11075
FMO5	-0.959415	5.94714	-3.45921	0.00155343	0.00286386	-2.13525
CAPN9	-0.87781	6.56341	-3.45517	0.00157042	0.00289268	-2.14568
NQO1	-0.732251	9.04789	-3.4533	0.00157836	0.00290563	-2.15051
AEBP1	-0.831852	10.3172	-3.44248	0.00162501	0.00298331	-2.17841
UGCG	-0.757726	8.05976	-3.4412	0.00163061	0.00299102	-2.18171
SERPINB7	1.20454	7.07567	3.43157	0.00167335	0.00306104	-2.20648
DEPDC1	0.64838	6.85058	3.42872	0.00168625	0.00308244	-2.21384
CASP1	0.676949	7.51141	3.41393	0.00175451	0.00319251	-2.25183
SPAG1	0.681331	5.67011	3.40768	0.00178418	0.00324425	-2.26787
CSTA	0.892781	9.33583	3.39915	0.00182543	0.00331311	-2.28974
BUB1B	0.779465	9.09297	3.38896	0.00187592	0.00339941	-2.31582
C1QA	0.908093	9.70065	3.37707	0.00193652	0.00349979	-2.34622
CDH19	1.01022	4.89524	3.37254	0.00196013	0.00354045	-2.3578
COL10A1	-1.29047	9.66435	-3.36314	0.00200992	0.00362217	-2.38176
SPARC	-0.695	11.576	-3.36265	0.00201258	0.00362594	-2.38303
CALCA	0.59102	6.16483	3.35882	0.00203322	0.00365797	-2.39278
FAM46A	0.712317	9.49271	3.35756	0.00204006	0.00366974	-2.39598
PLS3	0.621746	10.2358	3.34595	0.00210419	0.00377498	-2.42554
MYBL1	1.4458	8.09635	3.33781	0.00215027	0.00385332	-2.44621
MNDA	0.875859	8.28872	3.32378	0.00223204	0.00398921	-2.48183
TBL1XR1	0.623153	6.51529	3.3201	0.00225394	0.00402614	-2.49114
HMOX1	0.625979	8.82104	3.31981	0.00225567	0.00402749	-2.49187
CXCL2	0.828246	5.62985	3.31899	0.0022606	0.00403573	-2.49395
PRSS23	-0.802616	10.7795	-3.31854	0.00226331	0.00403999	-2.49509
GSTA4	0.671304	9.94991	3.31361	0.00229317	0.004087	-2.50759
COL8A2	-0.585958	8.53561	-3.3066	0.00233621	0.00415847	-2.52532
HLA-DQA1	1.18349	8.8081	3.30138	0.00236875	0.00421052	-2.53851
ST6GALNAC5	1.01742	7.03684	3.29412	0.00241476	0.00428395	-2.55684
BARD1	0.598848	7.9391	3.28705	0.0024604	0.00435945	-2.57468
PREP	0.644309	8.31677	3.28469	0.00247582	0.00438495	-2.58063
ID4	1.15252	7.41804	3.27489	0.00254079	0.00449067	-2.6053
SOX9	1.02102	8.2247	3.2659	0.00260186	0.00459351	-2.62791
GPX7	0.698681	8.43128	3.26333	0.00261956	0.00462029	-2.63436
ZNF165	0.666979	6.22829	3.24412	0.00275568	0.00483696	-2.68256
KYNU	0.721888	7.49213	3.23251	0.00284117	0.00497399	-2.7116
DERL1	0.671438	9.35608	3.20722	0.00303628	0.00529304	-2.7747
PFN2	0.668092	11.1115	3.20319	0.00306856	0.00533983	-2.78475
PTBP2	0.672723	7.56936	3.20133	0.00308351	0.00536292	-2.78936
MMP1	2.36144	9.61663	3.20001	0.00309426	0.00537868	-2.79266
FCGR1B	0.709573	8.2256	3.19397	0.00314357	0.00545518	-2.80767
FAM82B	0.612211	8.13324	3.1901	0.00317557	0.00550351	-2.81728
TFAP2B	-0.966874	5.96713	-3.18587	0.00321091	0.00555796	-2.82778
DERA	0.653702	9.39146	3.18036	0.00325748	0.00563322	-2.84144
FCN1	0.688973	6.77022	3.17956	0.00326434	0.00564356	-2.84344
ABCA8	-0.862824	5.92853	-3.17795	0.00327806	0.0056642	-2.84742
CLIC3	0.779091	5.63132	3.17789	0.00327858	0.00566433	-2.84757
DSG1	1.50181	5.65605	3.17082	0.00333968	0.00576208	-2.86508
FAM134B	-0.662298	7.7992	-3.15987	0.00343646	0.00591627	-2.89216
BLVRB	-0.629151	9.65674	-3.15884	0.00344577	0.00593069	-2.89472
NPY1R	-1.70967	7.32015	-3.14343	0.00358684	0.00615024	-2.93273
PPP1R3C	-0.832678	8.74234	-3.14205	0.00359976	0.00616992	-2.93614
CD74	0.702852	11.4124	3.14143	0.00360554	0.00617899	-2.93766
SOSTDC1	1.24469	6.82041	3.14094	0.00361015	0.00618607	-2.93887
ELOVL4	0.683318	4.98652	3.13566	0.00366007	0.00626066	-2.95187
KRT17	1.42264	9.40543	3.13189	0.00369616	0.00631477	-2.96116
SFRP4	-1.19655	8.46696	-3.13163	0.0036986	0.00631809	-2.96179
NACC2	-0.623139	7.81938	-3.12599	0.0037532	0.00640419	-2.97566
HIST1H3H	-0.931002	8.04358	-3.10039	0.00401072	0.00681022	-3.03843
SERHL2	-0.840533	7.71932	-3.10025	0.0040122	0.00681182	-3.03877
SIK1	0.830792	9.32756	3.09555	0.00406122	0.00688863	-3.05025
HCK	0.780371	8.42725	3.09393	0.00407826	0.00691385	-3.05421
GABRA5	0.900051	5.02083	3.0812	0.00421469	0.00712998	-3.0853
CD53	0.651816	10.869	3.07937	0.00423462	0.00716084	-3.08975
COL9A1	1.05277	6.88369	3.07734	0.00425687	0.0071956	-3.0947
TIMP3	-0.617925	9.51501	-3.07109	0.00432605	0.00730093	-3.10992
CELF2	0.59257	7.84262	3.07073	0.00433005	0.0073067	-3.11079
PRPS2	0.676757	9.03105	3.06883	0.0043513	0.00733966	-3.11542
EPS8	-0.621224	8.91991	-3.06664	0.0043759	0.00737529	-3.12074
IGSF6	0.705457	7.94916	3.06605	0.00438254	0.00738453	-3.12217
GPR87	0.627867	5.39887	3.05933	0.0044591	0.00750461	-3.13851
IDO1	1.33772	9.23131	3.0577	0.00447785	0.00753219	-3.14247
DSG2	0.700586	10.3115	3.05555	0.00450263	0.0075659	-3.14768
SLC39A4	0.830824	8.99294	3.05226	0.00454089	0.00762516	-3.15566
HSPA2	-1.12908	9.16135	-3.04996	0.00456792	0.00766954	-3.16126
PLEKHF2	-0.761287	8.67261	-3.04387	0.0046399	0.00777708	-3.176
ISG20	0.659965	9.36573	3.04075	0.00467727	0.0078356	-3.18357
LTB	0.942825	9.07379	3.038	0.00471042	0.00788284	-3.19022
MANSC1	0.943258	7.12213	3.03675	0.00472553	0.00790294	-3.19324
BACE2	0.708829	9.4947	3.02398	0.00488287	0.00815161	-3.22411
CXADR	0.924655	9.96253	3.01481	0.00499883	0.00832724	-3.24621
PPAP2C	0.830143	8.56126	3.01019	0.00505819	0.00841881	-3.25733
SPRR1B	0.681207	5.9991	2.99768	0.00522247	0.00867035	-3.28741
TOB1	-0.664468	9.68495	-2.99364	0.00527668	0.00875464	-3.29712
ZBTB10	0.668806	5.68056	2.9732	0.00555869	0.00918192	-3.34607
CST6	-0.954026	6.57238	-2.96914	0.00561638	0.00926521	-3.35577
PERP	0.894605	10.1141	2.95069	0.00588575	0.00967579	-3.39977
GHR	-1.05135	6.73325	-2.94537	0.00596565	0.00979703	-3.41242
RNASE4	-0.663169	8.21447	-2.93754	0.00608511	0.00998294	-3.43103
DPY19L2P2	0.632127	4.75929	2.93722	0.00609005	0.00998718	-3.43179
SERPINB4	0.968912	4.96177	2.92952	0.00620982	0.0101744	-3.45005
C17orf81	0.967436	7.9702	2.90906	0.00653893	0.0106739	-3.49845
SYT1	-0.709215	6.11245	-2.90772	0.00656117	0.0107068	-3.50163
EPHX1	0.605233	7.68961	2.87527	0.00711873	0.0115288	-3.57796
IRS2	0.62223	9.25003	2.83719	0.00783001	0.0125992	-3.66691
CD3D	0.762335	9.1472	2.83593	0.00785453	0.012637	-3.66983
PSMB9	0.842205	10.4765	2.83301	0.00791195	0.0127198	-3.67663
PGAP3	-0.586833	8.18763	-2.82449	0.00808152	0.0129727	-3.6964
FZD10	0.752475	6.02403	2.81893	0.00819417	0.013137	-3.70931
KRT19	-1.209	11.1084	-2.81017	0.00837444	0.0133924	-3.72959
CCL5	1.04308	8.32852	2.80561	0.00846965	0.0135277	-3.74012
VLDLR	0.714546	7.71089	2.80422	0.0084989	0.0135688	-3.74333
CD38	0.603864	8.38122	2.80419	0.00849966	0.0135688	-3.74342
DEFB1	0.940733	6.47768	2.79425	0.00871157	0.0138724	-3.76634
CYTIP	0.761941	7.76948	2.78183	0.00898351	0.0142769	-3.79495
RAB11FIP1	-0.659574	8.49033	-2.77975	0.00902982	0.0143468	-3.79973
PRPF3	0.681907	8.80288	2.76887	0.00927562	0.0147026	-3.8247
HIST2H2BE	-0.74927	9.31872	-2.75813	0.00952419	0.0150704	-3.84927
CDC25B	0.647837	9.80152	2.75585	0.00957778	0.0151477	-3.85448
MFAP5	-0.82501	7.80214	-2.74198	0.00991013	0.0156365	-3.88615
NRIP1	-0.791204	9.11283	-2.73585	0.0100602	0.0158529	-3.9001
LBP	0.849996	7.32109	2.73041	0.0101954	0.0160448	-3.91248
TMEM100	0.938979	5.81637	2.71999	0.0104589	0.0164151	-3.93614
CSN3	0.908809	6.47908	2.7177	0.0105177	0.0165032	-3.94133
ACTG2	1.22022	8.60886	2.71381	0.0106181	0.0166424	-3.95014
VNN1	0.92902	5.45537	2.71156	0.0106766	0.0167258	-3.95522
FAP	-0.724868	9.83778	-2.71142	0.0106803	0.0167296	-3.95555
KIAA1199	0.851534	8.68295	2.71034	0.0107084	0.0167716	-3.95798
HLA-DMA	0.609639	10.2026	2.7069	0.0107988	0.0169027	-3.96577
NET1	0.642118	9.81826	2.69438	0.0111337	0.0173821	-3.99404
SELENBP1	-0.867077	9.25774	-2.69071	0.0112336	0.0175252	-4.0023
OR7E14P	0.594184	6.70757	2.68725	0.0113287	0.0176628	-4.0101
MST4	0.743909	9.64265	2.67793	0.0115883	0.0180366	-4.03104
FAR2	0.706493	8.31814	2.66955	0.0118263	0.0183869	-4.04984
CP	1.22574	7.75078	2.65034	0.0123893	0.019178	-4.09277
WWP1	-0.644481	8.08715	-2.63913	0.0127295	0.0196617	-4.11776
COL5A1	-0.680278	9.79679	-2.63158	0.0129634	0.0199866	-4.13454
PDGFRL	-0.76618	8.71668	-2.61312	0.013552	0.0208236	-4.17544
S100A2	1.29253	8.36415	2.59425	0.0141791	0.0217062	-4.21705
IGLL3P	0.713267	10.6075	2.59405	0.0141858	0.0217137	-4.21748
PRSS16	0.687749	6.57147	2.58526	0.0144873	0.0221406	-4.23681
LGR4	0.653434	7.01856	2.57657	0.014791	0.0225507	-4.25586
ODAM	0.70012	5.35999	2.55796	0.0154612	0.0234576	-4.29652
CSGALNACT1	0.624606	8.11244	2.55663	0.0155101	0.0235262	-4.29942
PLAC8	0.623501	7.42556	2.54775	0.0158405	0.0239818	-4.31874
MEIS2	-0.608223	7.66845	-2.53953	0.0161521	0.0244245	-4.33658
TAP1	0.770333	9.6415	2.51874	0.0169661	0.0255584	-4.38157
HAPLN1	0.780526	6.12221	2.48557	0.0183427	0.0274989	-4.45282
RBP1	0.857182	8.60432	2.48153	0.0185172	0.0277279	-4.46145
SERPINE2	0.750036	10.587	2.46709	0.0191535	0.0286103	-4.49224
FZD7	0.702985	8.97852	2.4643	0.0192785	0.0287801	-4.49816
HSD17B2	0.650283	7.33346	2.46363	0.0193087	0.0288151	-4.49959
IGKV3-20	0.599648	7.64547	2.45514	0.0196949	0.0293228	-4.51762
MSMB	-1.38003	5.44761	-2.44691	0.0200761	0.0298276	-4.53505
ISOC1	-0.585839	9.00298	-2.44393	0.0202158	0.0300177	-4.54136
CXCL10	0.997432	10.9694	2.43553	0.0206143	0.0305489	-4.5591
PECI	-0.600524	9.25136	-2.43361	0.0207062	0.0306673	-4.56314
CHI3L2	0.922437	7.73497	2.43085	0.0208394	0.0308503	-4.56897
BIK	-0.610285	8.48303	-2.41412	0.0216622	0.031994	-4.60411
CXCL14	-1.20453	8.45279	-2.41086	0.0218261	0.0322137	-4.61095
WLS	-0.7542	8.38394	-2.3877	0.0230226	0.0338543	-4.65929
CX3CR1	-0.864823	8.33596	-2.36278	0.0243762	0.0356596	-4.71094
MMP9	0.932115	10.4561	2.36026	0.0245167	0.0358488	-4.71614
EVI2B	0.598749	8.15811	2.35003	0.0250961	0.0365953	-4.73722
ALDH1A1	-0.68447	6.6978	-2.30828	0.0275913	0.0398826	-4.82257
RASGRP1	0.794601	7.19453	2.2958	0.0283796	0.0409478	-4.84788
PTPRC	0.613665	9.1489	2.28046	0.0293762	0.0422757	-4.87884
C3orf52	-0.648411	7.85329	-2.27919	0.0294598	0.0423769	-4.88139
TMC5	-0.724336	5.65267	-2.27218	0.029927	0.0430101	-4.89549
DHCR24	-0.591417	10.2292	-2.27199	0.0299399	0.0430239	-4.89588
CXCL11	1.26341	7.4983	2.26284	0.0305594	0.0438499	-4.91422
MLF1IP	0.606834	9.10163	2.25345	0.0312078	0.0446747	-4.933
TCEAL2	0.765491	5.34737	2.23626	0.0324264	0.0462427	-4.96723
PRSS2	0.690334	7.13931	2.22838	0.0329986	0.0469537	-4.98284
HLA-DQB1	0.585633	8.20698	2.20683	0.0346113	0.0490186	-5.02536
EPYC	-0.710501	5.03394	-2.19051	0.0358795	0.0506124	-5.05737
MAGEA6	1.12227	5.54935	2.18894	0.0360034	0.0507805	-5.06043
SLPI	0.621514	9.37628	2.1763	0.0370171	0.052073	-5.08509
MMP10	-0.928318	6.33396	-2.15862	0.0384776	0.0539372	-5.1194
MAOB	-0.765317	9.94826	-2.14396	0.0397266	0.055511	-5.14768
TFEC	0.650101	7.00012	2.14234	0.0398667	0.0556885	-5.15079
LYZ	0.65936	10.6912	2.12753	0.0411699	0.0574271	-5.17922
STEAP1	0.651001	8.1856	2.10806	0.0429398	0.0596544	-5.21634
SAMSN1	0.592183	7.741	2.09948	0.0437414	0.060636	-5.23263
GZMA	0.677939	7.52692	2.08169	0.0454442	0.0627917	-5.26621
PLK2	-0.767312	9.13241	-2.07858	0.0457478	0.0631769	-5.27206
