# Supplementary material for: Screening of immunosuppressive factors for biomarkers of breast cancer malignancy phenotypes and subtype-specific targeted therapy
Source: PeerJ. 2019 Jun 27;7:e7197. doi: 10.7717/peerj.7197 (PMC6599676; doi:10.7717/peerj.7197)
Supplement: Supplemental Information 3 [file peerj-07-7197-s003.xlsx]

## Sheet: 工作表1
85 immune-related genes	16 immunosuppressive factors	29 IO therapeutic targets
IFNG	CD274	CD276
IL2	CSF2	JAK1
IL12A	CTLA4	CD27
IL12B	CXCL12	SLAMF7
IL15	CXCL5	CTLA4
TNF	IDO1	TIGIT
CD274	IL10	KLRC1
CSF2	IL13	CD274
CTLA4	IL4	TNFRSF4
CXCL12	IL8	ICOS
CXCL5	MIF	TNFRSF9
IDO1	NOS2	CCR4
IL10	PDCD1	PDCD1
IL13	PTGS2	STAT3
IL4	TGFB1	CXCR4
IL8	VEGFA	CXCL12
MIF		JAK2
NOS2		TLR1
PDCD1		NT5E
PTGS2		TLR2
TGFB1		TNFRSF18
VEGFA		CSF1
CCL2		HAVCR2
CCL20		IL8
IL1A		IDO1
IL1B		CCR2
IL6		TLR7
IL17A		LAG3
IL23A		TLR8
TLR4
AICDA
GZMA
GZMB
HLA-A
HLA-B
HLA-C
MICA
MICB
CCL4
CCL5
CCL18
CCL21
CCL22
CCL28
CXCL1
CXCL2
CXCL9
CXCL10
CXCL11
ACKR3
CCR1
CCR2
CCR4
CCR7
CCR9
CCR10
CXCR1
CXCR2
CXCR3
CXCR4
CXCR5
KITLG
SPP1
TNFSF1
CSF1
CSF3
EGF
EGFR
IGF1
GBP1
IRF1
MYD88
STAT1
TLR3
TNFSF10
BCL2L1
MYC
TLR2
FOXP3
HIF1A
NFKB1
STAT3
TP53
FASLG
BCL2
