# Supplementary material for: Screening of immunosuppressive factors for biomarkers of breast cancer malignancy phenotypes and subtype-specific targeted therapy
Source: PeerJ. 2019 Jun 27;7:e7197. doi: 10.7717/peerj.7197 (PMC6599676; doi:10.7717/peerj.7197)
Supplement: Supplemental Information 4 [file peerj-07-7197-s004.xlsx]

## Sheet: 工作表1
15 immune-related genes in GSE40057					31 immune-related genes in GSE1561
GBP1					IL6
IRF1					CXCR2
IL6					IL12A
IL15					CXCL1
CXCL2					CCL18
CD274					CCL20
HLA-A					TLR2
IL8					CXCL5
CXCL1					IL1B
MICA					MYC
IL1B					STAT3
TGFB1					IL15
HLA-B					CCR1
CSF2					VEGFA
HLA-C					CCL2
					GZMB
					IFNG
					CXCL12
					MIF
					CCL4
					STAT1
					CXCR4
					GBP1
					SPP1
					PTGS2
					CXCL2
					IDO1
					CCL5
					CXCL10
					CXCL11
					GZMA
